# Supplementary material for: Deconvolution of Bulk Gene Expression Profiles with Single-Cell Transcriptomics to Develop a Cell Type Composition-Based Prognostic Model for Acute Myeloid Leukemia
Source: Front Cell Dev Biol. 2021 Nov 12;9:762260. doi: 10.3389/fcell.2021.762260 (PMC8633313; doi:10.3389/fcell.2021.762260)
Supplement: Supplementary file 9 [file DataSheet1.xlsx]

## Sheet: Table S1
Table S1. Highly expressed genes of 21 cell types by differential expression analysis
Number	cluster	gene	avg_logFC	pct.1	pct.2	p_val	p_val_adj
1	GMP	MPO	2.34454	0.918	0.123	5.06893e-164	1.41418e-159
2	GMP	CALR	1.26218	0.749	0.466	4.24865e-57	1.18533e-52
3	GMP	ELANE	2.09699	0.502	0.094	1.92412e-55	5.36809e-51
4	GMP	PRTN3	2.35933	0.348	0.043	1.8281e-45	5.10021e-41
5	GMP	AZU1	1.94426	0.425	0.096	1.19709e-40	3.33977e-36
6	GMP	MS4A3	2.37524	0.242	0.028	7.34471e-31	2.0491e-26
7	GMP	NUCB2	1.06357	0.657	0.353	6.98401e-30	1.94847e-25
8	GMP	RNASE2	1.14613	0.512	0.195	1.45758e-22	4.06649e-18
9	GMP	LOC100506844	1.30269	0.396	0.151	5.90798e-22	1.64827e-17
10	GMP	RNASE3	2.06585	0.237	0.051	2.74892e-21	7.66921e-17
11	GMP	IGLL1	1.51871	0.256	0.071	2.30701e-19	6.43634e-15
12	GMP	CPA3	1.42254	0.184	0.027	3.28865e-19	9.175e-15
13	GMP	CTSG	1.60305	0.304	0.102	1.95809e-17	5.46287e-13
14	GMP	EREG	1.98942	0.193	0.045	1.1684e-16	3.25973e-12
15	GMP	LINC01835	1.36201	0.217	0.052	4.00025e-16	1.11603e-11
16	GMP	SUCNR1	1.74435	0.174	0.038	2.07967e-13	5.80208e-09
17	GMP	CDCA7L	1.03133	0.266	0.107	4.95248e-12	1.38169e-07
18	GMP	HGF	1.49932	0.188	0.053	4.14591e-11	1.15667e-06
19	GMP	RGCC	1.14945	0.232	0.079	6.4101e-10	1.78835e-05
20	GMP	RAB44	1.63521	0.097	0.024	1.84749e-09	5.15431e-05
21	GMP	SMIM24	1.04467	0.198	0.074	4.32969e-09	0.000120794
22	GMP	RAB32	1.22552	0.159	0.063	9.7081e-08	0.00270846
23	GMP	ECRP	1.63679	0.106	0.03	1.11612e-07	0.00311385
24	GMP	CLC	4.40119	0.029	0.003	2.62125e-07	0.00731302
25	GMP	KBTBD11	1.34069	0.126	0.033	3.72975e-07	0.0104056
26	GMP	MIR181A1HG	1.4377	0.087	0.02	1.08875e-06	0.0303749
27	GMP-like	PRTN3	3.63703	0.465	0.016	0	0
28	GMP-like	MPO	2.8575	0.691	0.091	0	0
29	GMP-like	ELANE	2.77672	0.566	0.065	0	0
30	GMP-like	POU4F1	2.6963	0.392	0.021	0	0
31	GMP-like	RUNX1T1	2.66749	0.244	0.012	0	0
32	GMP-like	AZU1	2.23394	0.474	0.072	0	0
33	GMP-like	LINC01835	2.21522	0.375	0.031	0	0
34	GMP-like	IGLL1	2.01257	0.38	0.051	0	0
35	GMP-like	PRSS57	1.75613	0.621	0.12	0	0
36	GMP-like	CLEC11A	1.52771	0.543	0.112	0	0
37	GMP-like	CDK6	1.2352	0.805	0.337	0	0
38	GMP-like	LRRC75A-AS1	1.01086	0.911	0.548	0	0
39	GMP-like	TRH	2.74496	0.248	0.015	6.28473e-303	1.75338e-298
40	GMP-like	KIT	1.6337	0.418	0.079	4.62178e-289	1.28943e-284
41	GMP-like	C1QTNF4	2.20007	0.303	0.033	8.36501e-288	2.33375e-283
42	GMP-like	TM7SF3	1.44459	0.449	0.106	1.69196e-259	4.72039e-255
43	GMP-like	MYB	1.13612	0.518	0.157	8.46547e-243	2.36178e-238
44	GMP-like	CAV1	2.36791	0.207	0.014	4.4087e-238	1.22998e-233
45	GMP-like	MGST1	1.03269	0.502	0.158	1.08203e-225	3.01874e-221
46	GMP-like	C1orf228	1.35725	0.407	0.103	8.14652e-219	2.2728e-214
47	GMP-like	MAN1A1	1.29217	0.478	0.154	1.7133e-206	4.77994e-202
48	GMP-like	EGFL7	1.45977	0.359	0.081	2.35958e-206	6.583e-202
49	GMP-like	KDM5B	1.19501	0.423	0.12	3.93439e-202	1.09765e-197
50	GMP-like	PRAME	2.09376	0.196	0.018	7.19273e-202	2.0067e-197
51	GMP-like	THSD7A	2.46597	0.158	0.009	3.24978e-200	9.06655e-196
52	GMP-like	LOC100506844	1.06649	0.434	0.133	2.40266e-191	6.70318e-187
53	GMP-like	CDCA7L	1.15315	0.357	0.091	2.39283e-188	6.67577e-184
54	GMP-like	CPXM1	1.44728	0.281	0.055	2.90957e-182	8.1174e-178
55	GMP-like	CYTL1	1.45402	0.263	0.049	3.73929e-176	1.04322e-171
56	GMP-like	CLEC5A	2.13102	0.182	0.018	4.18906e-176	1.16871e-171
57	GMP-like	HSPC324	2.07062	0.181	0.018	3.26535e-173	9.11e-169
58	GMP-like	MYC	1.18186	0.35	0.096	1.23298e-169	3.43989e-165
59	GMP-like	IMPDH2	1.04998	0.36	0.104	7.06588e-169	1.97131e-164
60	GMP-like	CD38	1.18313	0.312	0.078	4.63802e-166	1.29396e-161
61	GMP-like	CSF3R	1.04948	0.327	0.091	5.3736e-164	1.49918e-159
62	GMP-like	CDCA7	1.41272	0.251	0.053	2.96967e-148	8.28509e-144
63	GMP-like	SYNGR1	1.15919	0.283	0.071	1.15952e-147	3.23494e-143
64	GMP-like	LOC101927497	2.11206	0.136	0.012	1.57443e-136	4.39252e-132
65	GMP-like	MDK	1.52865	0.212	0.039	1.91551e-136	5.34408e-132
66	GMP-like	MEST	1.33826	0.202	0.039	4.26677e-135	1.19038e-130
67	GMP-like	C1orf186	1.26187	0.216	0.046	6.00603e-133	1.67562e-128
68	GMP-like	SCCPDH	1.02282	0.314	0.097	2.66406e-130	7.43247e-126
69	GMP-like	AIF1L	1.71818	0.152	0.02	3.30552e-125	9.22207e-121
70	GMP-like	GATM	1.79334	0.145	0.018	2.10321e-119	5.86776e-115
71	GMP-like	CTSG	1.24531	0.296	0.09	2.5663e-118	7.15971e-114
72	GMP-like	ROBO1	2.46247	0.096	0.005	2.90376e-117	8.10119e-113
73	GMP-like	NPR3	1.12605	0.271	0.078	2.15247e-115	6.00516e-111
74	GMP-like	CCND1	1.71151	0.128	0.016	6.61192e-113	1.84466e-108
75	GMP-like	AOX3P-AOX2P	1.98464	0.119	0.012	5.10669e-111	1.42472e-106
76	GMP-like	TSPOAP1	1.48393	0.12	0.017	3.49921e-107	9.76246e-103
77	GMP-like	DEPTOR	1.48227	0.169	0.033	6.76779e-105	1.88814e-100
78	GMP-like	FARSA	1.10232	0.199	0.05	2.92312e-102	8.15521e-98
79	GMP-like	SPARC	1.19136	0.162	0.034	9.21667e-102	2.57136e-97
80	GMP-like	SLC39A3	1.00391	0.208	0.056	5.19856e-101	1.45035e-96
81	GMP-like	NME4	1.0706	0.223	0.062	1.10251e-100	3.0759e-96
82	GMP-like	FKBP4	1.19126	0.202	0.05	8.12323e-100	2.2663e-95
83	GMP-like	CDKN2C	1.15738	0.182	0.046	3.50668e-91	9.7833e-87
84	GMP-like	FGFR1	1.37865	0.107	0.016	1.00298e-88	2.79823e-84
85	GMP-like	SHOX2	2.01459	0.068	0.005	1.15157e-80	3.21277e-76
86	GMP-like	GFI1	1.26572	0.117	0.022	2.08766e-80	5.82435e-76
87	GMP-like	NPW	1.50294	0.095	0.013	7.84818e-80	2.18956e-75
88	GMP-like	LINC01257	2.12811	0.061	0.003	3.64452e-79	1.01678e-74
89	GMP-like	PLPPR3	1.81882	0.071	0.006	5.10938e-77	1.42547e-72
90	GMP-like	SUCNR1	1.10175	0.137	0.032	5.33303e-77	1.48786e-72
91	GMP-like	SLC25A1	1.05695	0.139	0.034	1.53469e-76	4.28164e-72
92	GMP-like	AGPAT2	1.09511	0.153	0.04	1.55392e-76	4.33527e-72
93	GMP-like	TYMS	1.13819	0.146	0.036	2.33351e-72	6.51026e-68
94	GMP-like	HGF	1.08363	0.162	0.047	5.07171e-69	1.41496e-64
95	GMP-like	SCML2	1.43333	0.122	0.025	6.94432e-69	1.9374e-64
96	GMP-like	KCNE5	1.55473	0.083	0.011	1.70711e-68	4.76265e-64
97	GMP-like	DAGLB	1.15084	0.109	0.024	3.0107e-68	8.39955e-64
98	GMP-like	CEBPE	1.97494	0.061	0.005	6.43788e-67	1.7961e-62
99	GMP-like	QPRT	1.22875	0.129	0.03	9.2582e-67	2.58295e-62
100	GMP-like	LOC100419170	1.8829	0.062	0.005	1.80406e-66	5.03316e-62
101	GMP-like	FAM212A	1.06069	0.121	0.029	5.11208e-66	1.42622e-61
102	GMP-like	IGFBP2	1.68498	0.076	0.009	7.93832e-65	2.21471e-60
103	GMP-like	SFXN4	1.01466	0.133	0.035	1.03205e-64	2.87933e-60
104	GMP-like	FSCN1	1.02368	0.12	0.03	8.50212e-64	2.37201e-59
105	GMP-like	LINC00539	1.183	0.094	0.018	8.93507e-64	2.49279e-59
106	GMP-like	RNASE3	1.17401	0.145	0.046	1.21127e-57	3.37932e-53
107	GMP-like	CLEC2L	2.18809	0.038	0.001	3.37321e-57	9.41091e-53
108	GMP-like	CDT1	1.09921	0.119	0.031	1.43644e-55	4.00753e-51
109	GMP-like	LRP6	1.48463	0.066	0.009	2.31054e-55	6.44618e-51
110	GMP-like	SLC2A5	1.28294	0.078	0.015	2.87901e-51	8.03215e-47
111	GMP-like	RAB7B	1.93302	0.048	0.004	7.50351e-51	2.0934e-46
112	GMP-like	RAB44	1.07585	0.088	0.021	5.96417e-50	1.66394e-45
113	GMP-like	PTGIR	1.68191	0.053	0.006	5.73089e-49	1.59886e-44
114	GMP-like	FBN2	1.48727	0.067	0.01	7.86147e-49	2.19327e-44
115	GMP-like	B4GALT6	1.03276	0.094	0.023	1.66658e-48	4.64959e-44
116	GMP-like	NEURL1B	1.58441	0.062	0.009	5.24502e-48	1.46331e-43
117	GMP-like	HYAL2	1.49044	0.053	0.007	4.17928e-45	1.16598e-40
118	GMP-like	TSPAN7	1.43294	0.045	0.005	3.22389e-44	8.99433e-40
119	GMP-like	SORD	1.15423	0.089	0.021	4.97153e-44	1.38701e-39
120	GMP-like	AEBP1	1.21367	0.05	0.008	4.82271e-43	1.34549e-38
121	GMP-like	GDA	1.77122	0.034	0.002	1.34292e-42	3.74661e-38
122	GMP-like	KLHL23	1.06706	0.103	0.029	4.02834e-42	1.12387e-37
123	GMP-like	STAR	1.28953	0.061	0.011	1.17756e-41	3.28528e-37
124	GMP-like	IGSF10	1.12342	0.075	0.017	1.45209e-41	4.05118e-37
125	GMP-like	SIPA1L2	1.37525	0.058	0.01	8.1099e-41	2.26258e-36
126	GMP-like	PRRT4	1.97117	0.031	0.001	2.89182e-40	8.0679e-36
127	GMP-like	DNAJC12	1.21202	0.069	0.014	5.43269e-40	1.51567e-35
128	GMP-like	ZNF608	1.36972	0.065	0.013	1.83556e-39	5.12104e-35
129	GMP-like	FAM69B	1.17432	0.076	0.018	5.87939e-39	1.64029e-34
130	GMP-like	LPO	2.10309	0.027	0.001	5.73584e-38	1.60024e-33
131	GMP-like	MSLN	1.47098	0.035	0.004	3.5554e-37	9.91921e-33
132	GMP-like	SLC45A3	1.16466	0.053	0.01	5.79375e-37	1.6164e-32
133	GMP-like	ST18	1.29768	0.047	0.008	1.40351e-36	3.91564e-32
134	GMP-like	MEX3A	1.78214	0.042	0.004	1.46139e-36	4.07712e-32
135	GMP-like	CPNE7	1.58698	0.04	0.004	1.59902e-36	4.46112e-32
136	GMP-like	LOXL3	1.4049	0.058	0.011	3.29714e-36	9.19868e-32
137	GMP-like	SIX3	1.53077	0.032	0.003	1.0869e-35	3.03234e-31
138	GMP-like	WDR34	1.05225	0.084	0.023	1.11043e-35	3.09799e-31
139	GMP-like	KCNQ5	1.05207	0.076	0.02	1.39901e-35	3.9031e-31
140	GMP-like	HYAL3	1.41983	0.052	0.009	1.01379e-34	2.82838e-30
141	GMP-like	PLD1	1.14938	0.073	0.018	1.13913e-34	3.17806e-30
142	GMP-like	NRXN2	1.00842	0.076	0.021	3.31333e-34	9.24386e-30
143	GMP-like	GPM6B	1.03694	0.053	0.011	7.60219e-34	2.12093e-29
144	GMP-like	PCDH15	1.73299	0.026	0.002	3.77833e-33	1.05412e-28
145	GMP-like	LOC105379514	1.59779	0.025	0.001	4.72424e-33	1.31802e-28
146	GMP-like	COCH	1.21144	0.06	0.013	1.31668e-32	3.67341e-28
147	GMP-like	HAGHL	1.0217	0.077	0.021	1.36737e-32	3.81481e-28
148	GMP-like	PALM	1.78211	0.029	0.002	1.90081e-32	5.30307e-28
149	GMP-like	SLC22A16	1.02232	0.074	0.02	2.75705e-32	7.69189e-28
150	GMP-like	PROSER2-AS1	1.30691	0.037	0.005	5.18112e-31	1.44548e-26
151	GMP-like	STK32B	1.23367	0.039	0.006	7.32984e-31	2.04495e-26
152	GMP-like	LAMB2	1.42053	0.037	0.005	2.68339e-30	7.48639e-26
153	GMP-like	CDH26	1.53766	0.032	0.003	3.82847e-30	1.06811e-25
154	GMP-like	NTNG2	1.0922	0.047	0.01	4.0505e-30	1.13005e-25
155	GMP-like	TRIM71	1.17454	0.064	0.016	9.28717e-30	2.59103e-25
156	GMP-like	SCD	1.07284	0.073	0.02	2.77714e-29	7.74794e-25
157	GMP-like	ECRP	1.00158	0.084	0.027	4.98363e-29	1.39038e-24
158	GMP-like	ITPKA	1.50692	0.034	0.004	1.03533e-28	2.88847e-24
159	GMP-like	AFAP1-AS1	2.07132	0.023	0.001	1.39533e-28	3.89283e-24
160	GMP-like	VLDLR	1.19584	0.043	0.008	1.99499e-28	5.56582e-24
161	GMP-like	SAMD11	1.64025	0.023	0.002	4.36749e-28	1.21849e-23
162	GMP-like	LOC339862	1.50547	0.029	0.003	9.54537e-28	2.66306e-23
163	GMP-like	HORMAD2-AS1	1.54967	0.025	0.002	1.02708e-27	2.86546e-23
164	GMP-like	DOC2A	1.5009	0.027	0.003	1.519e-27	4.23787e-23
165	GMP-like	CENPV	1.13204	0.053	0.012	1.5876e-27	4.42925e-23
166	GMP-like	ALPK3	1.53347	0.026	0.002	3.74472e-27	1.04474e-22
167	GMP-like	CDC45	1.19707	0.059	0.015	8.29057e-27	2.31299e-22
168	GMP-like	CBX2	1.19068	0.046	0.009	1.0973e-26	3.06135e-22
169	GMP-like	LINC00958	1.25829	0.034	0.005	5.4629e-26	1.52409e-21
170	GMP-like	GALNT14	1.29307	0.035	0.006	8.09873e-26	2.25946e-21
171	GMP-like	SLCO5A1	1.47677	0.038	0.006	1.48489e-25	4.14269e-21
172	GMP-like	TNFRSF21	1.09523	0.046	0.011	1.0413e-24	2.90513e-20
173	GMP-like	DPY19L2	1.08686	0.053	0.013	1.6454e-24	4.5905e-20
174	GMP-like	CASC15	1.34925	0.034	0.006	3.13708e-24	8.75215e-20
175	GMP-like	DDAH1	1.24222	0.031	0.004	7.18888e-24	2.00563e-19
176	GMP-like	DNAAF3	1.29013	0.019	0.001	9.19098e-24	2.56419e-19
177	GMP-like	MSH5	1.01903	0.058	0.016	1.09904e-23	3.06622e-19
178	GMP-like	AGRN	1.34119	0.029	0.004	1.29473e-23	3.61218e-19
179	GMP-like	MFAP4	1.53273	0.022	0.002	3.74541e-23	1.04493e-18
180	GMP-like	MAPK12	1.12021	0.039	0.008	4.01398e-23	1.11986e-18
181	GMP-like	NEFH	1.03441	0.039	0.008	5.08383e-23	1.41834e-18
182	GMP-like	INPP5J	1.57184	0.017	0.001	1.33054e-22	3.71207e-18
183	GMP-like	SPRY2	1.06789	0.042	0.01	1.53287e-22	4.27654e-18
184	GMP-like	HPDL	1.09796	0.036	0.007	1.54039e-22	4.29753e-18
185	GMP-like	BSPRY	1.01864	0.058	0.017	5.30699e-22	1.4806e-17
186	GMP-like	GUCY1B2	1.24547	0.017	0.002	5.47501e-22	1.52747e-17
187	GMP-like	PODXL2	1.07751	0.031	0.005	7.37291e-22	2.05697e-17
188	GMP-like	DLL3	1.60365	0.019	0.001	8.92481e-22	2.48993e-17
189	GMP-like	DNM1	1.16039	0.031	0.006	1.0392e-21	2.89926e-17
190	GMP-like	DPY19L2P2	1.15368	0.034	0.006	1.22058e-21	3.4053e-17
191	GMP-like	ZNF704	1.10265	0.039	0.009	1.43299e-21	3.99789e-17
192	GMP-like	KIAA1549	1.378	0.031	0.005	1.60507e-21	4.47798e-17
193	GMP-like	LINC01341	1.52073	0.019	0.002	8.49781e-21	2.3708e-16
194	GMP-like	C9orf43	1.15696	0.033	0.006	1.44051e-20	4.01888e-16
195	GMP-like	ZC3HAV1L	1.04004	0.035	0.008	2.96318e-20	8.26697e-16
196	GMP-like	PTGR1	1.14169	0.035	0.007	7.52805e-20	2.10025e-15
197	GMP-like	LOC102724265	1.26509	0.011	0	1.03621e-19	2.89093e-15
198	GMP-like	SLC24A3	1.39481	0.021	0.002	3.60366e-19	1.00539e-14
199	GMP-like	WIPF3	1.05282	0.027	0.005	3.85714e-19	1.0761e-14
200	GMP-like	ADGRA3	1.14712	0.037	0.008	1.40288e-18	3.9139e-14
201	GMP-like	LRP3	1.03889	0.031	0.007	1.67305e-18	4.66765e-14
202	GMP-like	ELAVL4	1.2256	0.019	0.002	1.96251e-18	5.47521e-14
203	GMP-like	SULT1C4	1.03857	0.032	0.008	2.3864e-18	6.65783e-14
204	GMP-like	COL4A5	1.20858	0.026	0.004	2.47886e-18	6.91576e-14
205	GMP-like	M1AP	1.09552	0.022	0.003	2.83086e-18	7.89782e-14
206	GMP-like	WFDC1	1.38187	0.018	0.001	6.90734e-18	1.92708e-13
207	GMP-like	PRELID3A	1.02114	0.023	0.004	8.62792e-17	2.4071e-12
208	GMP-like	TRIM46	1.01835	0.023	0.004	2.99053e-16	8.34327e-12
209	GMP-like	BMX	1.42591	0.013	0.001	4.51704e-16	1.26021e-11
210	GMP-like	DOCK6	1.39982	0.013	0.001	1.37403e-15	3.83341e-11
211	GMP-like	TPTE2P6	1.44198	0.014	0.001	3.56839e-15	9.95546e-11
212	GMP-like	METAP1D	1.00521	0.034	0.009	9.37116e-15	2.61446e-10
213	GMP-like	LINC02506	1.33059	0.015	0.001	9.60026e-15	2.67838e-10
214	GMP-like	C2orf54	1.2018	0.01	0	1.29753e-14	3.61998e-10
215	GMP-like	SLC7A2	1.12426	0.017	0.002	1.92592e-14	5.37312e-10
216	GMP-like	EVC2	1.19569	0.02	0.003	1.97186e-14	5.5013e-10
217	GMP-like	PTH2R	1.05038	0.027	0.006	2.56664e-14	7.16066e-10
218	GMP-like	LOC105371592	1.09438	0.019	0.003	5.0603e-14	1.41177e-09
219	GMP-like	KIRREL1	1.28776	0.015	0.002	1.54866e-13	4.32061e-09
220	GMP-like	C2orf82	1.24211	0.017	0.002	4.4469e-13	1.24064e-08
221	GMP-like	LOC285762	1.01229	0.011	0.001	7.43333e-13	2.07382e-08
222	GMP-like	NBAT1	1.24254	0.011	0.001	1.48772e-12	4.1506e-08
223	GMP-like	GRIK5	1.22321	0.017	0.002	2.41229e-12	6.73006e-08
224	GMP-like	HS3ST4	1.07243	0.011	0.001	3.12632e-12	8.72211e-08
225	GMP-like	AFAP1L1	1.09831	0.017	0.003	6.65834e-12	1.85761e-07
226	GMP-like	DLK1	1.25193	0.015	0.002	5.89877e-11	1.6457e-06
227	GMP-like	HSPG2	1.23176	0.021	0.005	1.60281e-10	4.47168e-06
228	GMP-like	LOC100130417	1.03496	0.007	0	3.57901e-10	9.98508e-06
229	GMP-like	PIMREG	1.18342	0.015	0.002	5.95143e-10	1.66039e-05
230	GMP-like	RARRES2	1.22768	0.011	0.001	1.05051e-09	2.93082e-05
231	GMP-like	IRX3	1.17273	0.015	0.003	1.14673e-09	3.19926e-05
232	GMP-like	PTX4	1.22413	0.01	0.001	1.51353e-09	4.2226e-05
233	GMP-like	LOC100506691	1.13719	0.016	0.003	1.82698e-09	5.0971e-05
234	GMP-like	MRC2	1.02635	0.019	0.005	2.27966e-09	6.36004e-05
235	GMP-like	IGSF1	1.29553	0.006	0	4.63835e-09	0.000129405
236	GMP-like	DSCAML1	1.06676	0.006	0	8.48734e-08	0.00236788
237	GMP-like	MYO18B	1.25184	0.009	0.001	9.01472e-08	0.00251502
238	GMP-like	DUSP27	1.08498	0.01	0.002	9.92386e-08	0.00276866
239	GMP-like	KCNQ5-IT1	1.13163	0.016	0.004	1.23841e-07	0.00345504
240	GMP-like	NFE4	1.09953	0.009	0.001	1.39988e-07	0.00390551
241	GMP-like	VWCE	1.07104	0.01	0.001	2.04612e-07	0.00570848
242	GMP-like	SORD2P	1.10759	0.011	0.002	3.57787e-07	0.00998189
243	GMP-like	DEFA4	1.86244	0.005	0	5.72364e-07	0.0159684
244	Prog-like	SPINK2	2.03933	0.555	0.089	0	0
245	Prog-like	SMIM24	1.74942	0.286	0.044	0	0
246	Prog-like	FAM30A	1.65133	0.489	0.087	0	0
247	Prog-like	ANGPT1	1.64431	0.457	0.078	0	0
248	Prog-like	GUCY1A3	1.49322	0.442	0.091	0	0
249	Prog-like	CD34	1.47141	0.395	0.081	0	0
250	Prog-like	PRSS57	1.4641	0.485	0.103	0	0
251	Prog-like	BCL11A	1.14524	0.406	0.12	0	0
252	Prog-like	SOX4	1.00136	0.479	0.175	0	5.22682e-304
253	Prog-like	TFDP2	1.01926	0.449	0.156	8.45516e-306	2.3589e-301
254	Prog-like	EGFL7	1.27026	0.3	0.069	6.76072e-304	1.88617e-299
255	Prog-like	BCAT1	1.32964	0.318	0.079	5.85282e-294	1.63288e-289
256	Prog-like	KIT	1.16693	0.294	0.072	4.44946e-281	1.24136e-276
257	Prog-like	NPR3	1.26739	0.275	0.064	5.16e-273	1.43959e-268
258	Prog-like	ITM2A	1.02492	0.407	0.141	1.47176e-270	4.10607e-266
259	Prog-like	STON2	1.44083	0.258	0.055	1.94651e-267	5.43057e-263
260	Prog-like	CEP70	1.4299	0.289	0.071	2.65594e-263	7.40981e-259
261	Prog-like	CD200	1.46713	0.218	0.041	1.69313e-249	4.72366e-245
262	Prog-like	MAP7	1.46988	0.242	0.052	2.40069e-248	6.69768e-244
263	Prog-like	MSI2	1.01766	0.401	0.144	4.13908e-248	1.15476e-243
264	Prog-like	EBPL	1.07735	0.337	0.105	4.88458e-246	1.36275e-241
265	Prog-like	MECOM	1.53057	0.199	0.034	7.76743e-242	2.16703e-237
266	Prog-like	PDLIM1	1.40885	0.23	0.049	1.55502e-234	4.33834e-230
267	Prog-like	SOCS2	1.27838	0.236	0.055	1.47802e-225	4.12354e-221
268	Prog-like	NREP	1.01269	0.336	0.112	4.86546e-225	1.35742e-220
269	Prog-like	BEX3	1.09856	0.247	0.068	6.81283e-206	1.90071e-201
270	Prog-like	IGLL1	1.34668	0.218	0.051	1.39414e-200	3.88952e-196
271	Prog-like	GNA15	1.2941	0.211	0.05	1.34585e-196	3.75478e-192
272	Prog-like	SSBP2	1.02778	0.237	0.067	2.71168e-195	7.5653e-191
273	Prog-like	BAALC	1.29859	0.169	0.033	3.17434e-195	8.8561e-191
274	Prog-like	MLC1	1.3851	0.183	0.037	3.64795e-195	1.01774e-190
275	Prog-like	IL1B	1.23418	0.184	0.039	4.01567e-192	1.12033e-187
276	Prog-like	ERG	1.29402	0.201	0.047	2.79348e-189	7.79352e-185
277	Prog-like	TFPI	1.22259	0.209	0.053	2.62561e-179	7.3252e-175
278	Prog-like	ADA	1.2602	0.189	0.044	3.21811e-178	8.97821e-174
279	Prog-like	DPPA4	1.5658	0.15	0.026	3.96985e-174	1.10755e-169
280	Prog-like	MMRN1	1.30083	0.155	0.031	3.87307e-170	1.08055e-165
281	Prog-like	SCHIP1	1.28097	0.182	0.042	1.6992e-169	4.74059e-165
282	Prog-like	GATA2	1.25815	0.171	0.038	2.67803e-166	7.47143e-162
283	Prog-like	TM4SF1	1.66072	0.112	0.014	2.84513e-165	7.93763e-161
284	Prog-like	VNN1	1.13834	0.168	0.04	7.67492e-162	2.14123e-157
285	Prog-like	ENAH	1.42816	0.134	0.023	1.7258e-159	4.8148e-155
286	Prog-like	SMYD3	1.2168	0.192	0.051	5.36652e-155	1.49721e-150
287	Prog-like	CPXM1	1.25375	0.191	0.052	9.57992e-149	2.6727e-144
288	Prog-like	GCSAML	1.46735	0.122	0.02	1.08328e-148	3.02223e-144
289	Prog-like	XIRP2	1.5656	0.105	0.015	3.40218e-146	9.49174e-142
290	Prog-like	C1QTNF4	1.23353	0.152	0.035	6.22402e-143	1.73644e-138
291	Prog-like	IL2RA	1.07061	0.166	0.043	9.94125e-142	2.77351e-137
292	Prog-like	MAP1A	1.47575	0.118	0.02	7.48779e-141	2.08902e-136
293	Prog-like	MN1	1.39222	0.092	0.014	2.50745e-133	6.99553e-129
294	Prog-like	SELENOP	1.22363	0.164	0.046	1.04882e-120	2.92611e-116
295	Prog-like	SMAD1	1.17586	0.13	0.03	1.4122e-120	3.93989e-116
296	Prog-like	ATP1B1	1.05337	0.152	0.042	4.6852e-120	1.30712e-115
297	Prog-like	PROM1	1.5054	0.099	0.016	7.22111e-120	2.01462e-115
298	Prog-like	ZNRF1	1.3695	0.108	0.021	8.15383e-119	2.27484e-114
299	Prog-like	CDCA7	1.07765	0.166	0.05	9.31901e-116	2.59991e-111
300	Prog-like	MDK	1.04909	0.136	0.037	2.40315e-109	6.70454e-105
301	Prog-like	CD109	1.17927	0.111	0.025	5.24442e-109	1.46314e-104
302	Prog-like	RAB27B	1.10667	0.119	0.029	1.37352e-106	3.83197e-102
303	Prog-like	TEX30	1.10323	0.15	0.044	2.33489e-105	6.51411e-101
304	Prog-like	ST3GAL4	1.25005	0.117	0.028	1.96085e-104	5.47057e-100
305	Prog-like	MEST	1.20782	0.135	0.036	1.68309e-103	4.69566e-99
306	Prog-like	MCM2	1.28076	0.126	0.033	1.19428e-102	3.33192e-98
307	Prog-like	SLC35F2	1.23533	0.14	0.039	3.42408e-102	9.55284e-98
308	Prog-like	DNMT3B	1.59955	0.074	0.01	1.49887e-101	4.18171e-97
309	Prog-like	CYTL1	1.12628	0.156	0.049	9.57105e-100	2.67023e-95
310	Prog-like	BAHCC1	1.03607	0.178	0.062	1.55727e-97	4.34463e-93
311	Prog-like	COL24A1	1.06255	0.122	0.033	4.72419e-97	1.318e-92
312	Prog-like	ME1	1.23618	0.08	0.015	4.86842e-97	1.35824e-92
313	Prog-like	KRT18	1.30479	0.099	0.021	8.37245e-97	2.33583e-92
314	Prog-like	AIF1L	1.43837	0.094	0.019	1.31388e-95	3.66559e-91
315	Prog-like	BIVM	1.06127	0.111	0.028	1.90603e-95	5.31763e-91
316	Prog-like	PRSS21	1.23614	0.09	0.018	6.81157e-95	1.90036e-90
317	Prog-like	LAPTM4B	1.08733	0.116	0.03	3.5439e-94	9.88713e-90
318	Prog-like	MIR155HG	1.3314	0.097	0.021	2.13541e-93	5.95757e-89
319	Prog-like	GNAI1	1.23299	0.098	0.022	2.80941e-90	7.83796e-86
320	Prog-like	VANGL1	1.09036	0.109	0.029	7.11903e-89	1.98614e-84
321	Prog-like	KLHL23	1.21204	0.099	0.024	1.7087e-87	4.7671e-83
322	Prog-like	SLC17A9	1.08499	0.123	0.035	1.93477e-87	5.39783e-83
323	Prog-like	GCSH	1.02529	0.161	0.058	8.59927e-86	2.39911e-81
324	Prog-like	TNFRSF4	1.12096	0.081	0.019	3.00926e-84	8.39553e-80
325	Prog-like	ARHGAP22	1.67584	0.067	0.01	1.40713e-83	3.92574e-79
326	Prog-like	FAM212A	1.24786	0.102	0.025	2.5491e-83	7.11175e-79
327	Prog-like	FSCN1	1.13944	0.101	0.026	8.87274e-83	2.47541e-78
328	Prog-like	SV2A	1.40353	0.078	0.015	9.36391e-81	2.61244e-76
329	Prog-like	MYL9	1.30473	0.057	0.009	2.45873e-80	6.8596e-76
330	Prog-like	TTC24	1.21259	0.082	0.018	4.5924e-79	1.28123e-74
331	Prog-like	CHEK1	1.07296	0.157	0.059	7.7401e-79	2.15941e-74
332	Prog-like	CDCP1	1.18167	0.075	0.016	7.18894e-78	2.00564e-73
333	Prog-like	PIEZO2	1.53181	0.053	0.007	1.63329e-76	4.55671e-72
334	Prog-like	CBFA2T3	1.09272	0.094	0.025	4.76112e-76	1.32831e-71
335	Prog-like	HTR1F	1.33725	0.064	0.011	1.56633e-75	4.3699e-71
336	Prog-like	LRRC70	1.20678	0.075	0.016	2.77691e-75	7.7473e-71
337	Prog-like	PHACTR1	1.06136	0.118	0.037	1.81691e-74	5.06899e-70
338	Prog-like	RAMP1	1.27481	0.047	0.006	5.31065e-74	1.48162e-69
339	Prog-like	MYCN	1.62364	0.053	0.007	1.17513e-73	3.2785e-69
340	Prog-like	MYL6B	1.00277	0.114	0.036	4.01089e-73	1.119e-68
341	Prog-like	FHL1	1.00331	0.086	0.023	1.58431e-71	4.42006e-67
342	Prog-like	CALCRL	1.02747	0.081	0.022	3.99289e-71	1.11398e-66
343	Prog-like	TMCC1-AS1	1.14199	0.082	0.02	1.14067e-69	3.18236e-65
344	Prog-like	RBPMS	1.12096	0.063	0.013	1.3996e-69	3.90474e-65
345	Prog-like	MPL	1.09205	0.086	0.022	3.15252e-69	8.7952e-65
346	Prog-like	OAF	1.24989	0.087	0.022	3.71979e-69	1.03778e-64
347	Prog-like	CHRDL1	1.39564	0.044	0.006	6.3008e-68	1.75786e-63
348	Prog-like	NRXN2	1.27542	0.074	0.017	7.49636e-66	2.09141e-61
349	Prog-like	MEX3B	1.45145	0.062	0.012	2.7863e-65	7.7735e-61
350	Prog-like	SUCNR1	1.24753	0.1	0.03	7.27966e-65	2.03095e-60
351	Prog-like	DNTT	1.24974	0.061	0.012	8.65911e-65	2.41581e-60
352	Prog-like	SCN9A	1.2036	0.055	0.01	4.5782e-64	1.27727e-59
353	Prog-like	DOCK1	1.08327	0.077	0.02	1.5388e-63	4.29311e-59
354	Prog-like	B4GALT6	1.10777	0.079	0.02	1.90239e-63	5.30749e-59
355	Prog-like	SPIN4	1.01044	0.089	0.026	4.15909e-63	1.16034e-58
356	Prog-like	MMP7	1.69441	0.043	0.005	4.60557e-63	1.28491e-58
357	Prog-like	ESAM	1.0699	0.068	0.016	2.62348e-62	7.31925e-58
358	Prog-like	NPW	1.55481	0.061	0.012	1.03432e-61	2.88566e-57
359	Prog-like	LINC02470	1.62341	0.039	0.004	4.59151e-60	1.28098e-55
360	Prog-like	JUP	1.01479	0.078	0.022	5.93498e-59	1.6558e-54
361	Prog-like	SERPING1	1.38064	0.055	0.01	1.6354e-58	4.56259e-54
362	Prog-like	CRISPLD1	1.39906	0.051	0.009	1.54471e-56	4.30957e-52
363	Prog-like	CYP7B1	1.03518	0.078	0.022	5.79409e-56	1.61649e-51
364	Prog-like	FIRRE	1.0414	0.071	0.02	2.56863e-53	7.16622e-49
365	Prog-like	CLEC14A	1.51623	0.03	0.003	5.4692e-53	1.52585e-48
366	Prog-like	LOX	1.17038	0.042	0.008	1.36342e-52	3.80381e-48
367	Prog-like	SCML2	1.05638	0.08	0.024	8.92777e-51	2.49076e-46
368	Prog-like	TRIM71	1.06051	0.055	0.013	1.28163e-50	3.57562e-46
369	Prog-like	EVA1B	1.01328	0.062	0.016	1.28792e-50	3.59316e-46
370	Prog-like	RBM46	1.56215	0.028	0.002	1.81213e-50	5.05566e-46
371	Prog-like	PAWR	1.08818	0.05	0.011	1.4041e-49	3.91731e-45
372	Prog-like	SH3D21	1.32556	0.049	0.01	7.44796e-49	2.07791e-44
373	Prog-like	ANKRD18B	1.19437	0.042	0.008	2.6922e-48	7.51096e-44
374	Prog-like	LOC100506606	1.22183	0.04	0.007	8.83841e-48	2.46583e-43
375	Prog-like	TNFRSF18	1.02432	0.043	0.009	1.49018e-47	4.15746e-43
376	Prog-like	HSPC324	1.0714	0.073	0.022	1.56491e-47	4.36593e-43
377	Prog-like	BEND4	1.04521	0.052	0.012	1.81012e-47	5.05006e-43
378	Prog-like	WT1	1.54327	0.033	0.004	1.20723e-46	3.36805e-42
379	Prog-like	MACC1	1.01113	0.062	0.017	1.39675e-46	3.8968e-42
380	Prog-like	DZIP1	1.10617	0.037	0.007	2.11552e-45	5.90208e-41
381	Prog-like	PHGDH	1.09549	0.061	0.016	2.19115e-45	6.11309e-41
382	Prog-like	LDLRAD2	1.2186	0.055	0.014	7.21201e-45	2.01208e-40
383	Prog-like	UCK2	1.05157	0.079	0.026	7.86753e-45	2.19496e-40
384	Prog-like	C3orf80	1.35119	0.042	0.008	1.47618e-44	4.11838e-40
385	Prog-like	JPH1	1.43562	0.035	0.005	2.04819e-44	5.71425e-40
386	Prog-like	EPDR1	1.20681	0.061	0.018	7.63712e-44	2.13068e-39
387	Prog-like	DSG2	1.1075	0.038	0.007	3.30231e-42	9.2131e-38
388	Prog-like	NR6A1	1.08478	0.046	0.011	5.80732e-42	1.62018e-37
389	Prog-like	CMBL	1.08107	0.073	0.024	1.21782e-41	3.3976e-37
390	Prog-like	EFCC1	1.38343	0.029	0.004	5.089e-41	1.41978e-36
391	Prog-like	SPNS2	1.23395	0.032	0.005	1.0299e-39	2.87331e-35
392	Prog-like	SLC52A3	1.45883	0.024	0.002	1.86795e-39	5.2114e-35
393	Prog-like	PLOD2	1.15613	0.035	0.006	5.4023e-39	1.50719e-34
394	Prog-like	CRYGD	1.75523	0.028	0.003	7.37907e-39	2.05869e-34
395	Prog-like	CAVIN1	1.00751	0.065	0.021	4.64647e-38	1.29632e-33
396	Prog-like	ZNF521	1.04929	0.041	0.01	6.85642e-38	1.91287e-33
397	Prog-like	IGF2BP3	1.20213	0.041	0.009	1.36525e-37	3.80892e-33
398	Prog-like	GABRA4	1.47336	0.028	0.004	1.47673e-37	4.11992e-33
399	Prog-like	SCARB1	1.05432	0.05	0.014	3.87833e-37	1.08201e-32
400	Prog-like	KIAA1211	1.00535	0.061	0.02	1.27121e-36	3.54656e-32
401	Prog-like	DUBR	1.22031	0.029	0.005	1.77019e-36	4.93864e-32
402	Prog-like	OBSL1	1.18562	0.035	0.007	3.39736e-36	9.4783e-32
403	Prog-like	GLI2	1.20132	0.021	0.002	5.74876e-36	1.60385e-31
404	Prog-like	NPM2	1.17636	0.037	0.008	8.77522e-36	2.4482e-31
405	Prog-like	LCT	1.40984	0.027	0.004	9.86502e-36	2.75224e-31
406	Prog-like	MKRN3	1.08029	0.032	0.007	5.67403e-35	1.583e-30
407	Prog-like	LINC01181	1.01377	0.039	0.01	9.09877e-35	2.53847e-30
408	Prog-like	SHANK3	1.05101	0.031	0.006	9.90488e-35	2.76336e-30
409	Prog-like	SPON1	1.25722	0.033	0.007	1.9686e-34	5.4922e-30
410	Prog-like	FAM47E	1.38575	0.026	0.004	3.97048e-34	1.10772e-29
411	Prog-like	GJA1	1.11042	0.023	0.003	1.08847e-33	3.03673e-29
412	Prog-like	SOCS2-AS1	1.125	0.027	0.004	1.11322e-33	3.10577e-29
413	Prog-like	PLCB4	1.15962	0.03	0.006	2.81509e-33	7.85381e-29
414	Prog-like	ZBED3	1.1886	0.044	0.012	3.08574e-33	8.60891e-29
415	Prog-like	CBX2	1.09174	0.036	0.008	3.19001e-33	8.89981e-29
416	Prog-like	VSTM4	1.5315	0.027	0.004	6.97095e-33	1.94482e-28
417	Prog-like	CERNA2	1.09058	0.036	0.008	1.26574e-32	3.53129e-28
418	Prog-like	PXDN	1.00935	0.033	0.007	2.92753e-32	8.16751e-28
419	Prog-like	KCNK5	1.3538	0.035	0.008	3.47345e-32	9.69059e-28
420	Prog-like	SPAG6	1.17474	0.041	0.01	4.94693e-32	1.38014e-27
421	Prog-like	NDN	1.14568	0.028	0.005	1.48018e-31	4.12955e-27
422	Prog-like	SVOPL	1.34958	0.03	0.006	1.26557e-30	3.53082e-26
423	Prog-like	LOC101927497	1.06517	0.049	0.016	6.06868e-30	1.6931e-25
424	Prog-like	FAM171B	1.1423	0.024	0.004	7.52383e-30	2.09907e-25
425	Prog-like	FOXC1	1.04266	0.027	0.005	8.28527e-30	2.31151e-25
426	Prog-like	PTK7	1.09496	0.036	0.009	1.10062e-29	3.07062e-25
427	Prog-like	SPATC1L	1.09661	0.033	0.008	1.68616e-29	4.70421e-25
428	Prog-like	LKAAEAR1	1.25447	0.027	0.005	1.20583e-28	3.36414e-24
429	Prog-like	DYRK3	1.03954	0.038	0.011	7.91486e-28	2.20817e-23
430	Prog-like	SKIDA1	1.14687	0.038	0.01	3.26237e-27	9.10169e-23
431	Prog-like	XXYLT1-AS2	1.03759	0.017	0.003	9.44087e-27	2.63391e-22
432	Prog-like	WT1-AS	1.1658	0.025	0.005	1.84025e-26	5.13412e-22
433	Prog-like	SCN2A	1.05821	0.04	0.012	2.80753e-26	7.83274e-22
434	Prog-like	TMEM217	1.03629	0.025	0.005	7.96767e-26	2.2229e-21
435	Prog-like	TPSD1	1.02834	0.027	0.006	1.02205e-25	2.85142e-21
436	Prog-like	CLDN10	1.0395	0.031	0.007	1.10739e-25	3.08952e-21
437	Prog-like	TNFSF4	1.049	0.031	0.008	1.37246e-25	3.82903e-21
438	Prog-like	CASC10	1.31894	0.021	0.003	1.78078e-25	4.96819e-21
439	Prog-like	LHX6	1.05437	0.012	0.001	1.74758e-24	4.87558e-20
440	Prog-like	PLS3	1.09792	0.022	0.004	2.08572e-24	5.81894e-20
441	Prog-like	SLC8A3	1.04091	0.019	0.003	2.75794e-24	7.69438e-20
442	Prog-like	KDELC1	1.07814	0.024	0.005	5.41883e-24	1.5118e-19
443	Prog-like	CRABP1	1.18301	0.017	0.002	1.52294e-22	4.24884e-18
444	Prog-like	KRT17	1.20193	0.019	0.003	1.69187e-22	4.72015e-18
445	Prog-like	S100A16	1.00129	0.023	0.005	2.74028e-22	7.6451e-18
446	Prog-like	HPDL	1.1106	0.026	0.006	8.59672e-22	2.3984e-17
447	Prog-like	CT45A1	1.27297	0.028	0.007	1.58341e-21	4.41757e-17
448	Prog-like	IGSF10	1.02491	0.045	0.017	2.09904e-21	5.85612e-17
449	Prog-like	GATA2-AS1	1.08718	0.025	0.006	4.62675e-21	1.29082e-16
450	Prog-like	AMN	1.20419	0.019	0.003	5.75131e-21	1.60456e-16
451	Prog-like	NYNRIN	1.20022	0.017	0.003	1.28502e-20	3.58508e-16
452	Prog-like	MMP28	1.03341	0.025	0.006	3.31819e-20	9.25743e-16
453	Prog-like	CYYR1	1.19525	0.016	0.002	4.38325e-20	1.22288e-15
454	Prog-like	MYO1B	1.02038	0.025	0.006	9.83486e-20	2.74383e-15
455	Prog-like	MUC4	1.11075	0.012	0.001	2.7368e-19	7.6354e-15
456	Prog-like	HOTTIP	1.33352	0.012	0.001	2.88307e-19	8.04348e-15
457	Prog-like	PRDM16	1.20977	0.021	0.005	8.8615e-18	2.47227e-13
458	Prog-like	RAC3	1.12998	0.02	0.005	1.44947e-17	4.04389e-13
459	Prog-like	NKX2-3	1.09059	0.027	0.008	2.82305e-17	7.87604e-13
460	Prog-like	FXYD6	1.06308	0.029	0.009	4.43993e-17	1.2387e-12
461	Prog-like	CACNA1A	1.38151	0.062	0.041	3.00026e-16	8.37041e-12
462	Prog-like	ST18	1.13621	0.026	0.008	3.31844e-16	9.25812e-12
463	Prog-like	CCL1	1.55882	0.008	0	4.29162e-16	1.19732e-11
464	Prog-like	ADGRG6	1.1637	0.016	0.003	4.36578e-16	1.21801e-11
465	Prog-like	HOXA10-AS	1.07319	0.019	0.004	4.92857e-16	1.37502e-11
466	Prog-like	COL4A5	1.00118	0.017	0.004	5.47298e-16	1.52691e-11
467	Prog-like	DYTN	1.1239	0.013	0.002	1.83201e-15	5.11112e-11
468	Prog-like	GALNT14	1.04027	0.021	0.005	2.79044e-15	7.78506e-11
469	Prog-like	CABLES1	1.04996	0.018	0.005	1.89343e-14	5.28249e-10
470	Prog-like	FAM155B	1.04643	0.009	0.001	5.34504e-14	1.49121e-09
471	Prog-like	NR5A2	1.07437	0.014	0.003	1.1603e-12	3.23712e-08
472	Prog-like	MPDZ	1.13411	0.011	0.002	2.18725e-12	6.10221e-08
473	Prog-like	IL17RE	1.04495	0.01	0.002	2.19353e-12	6.11973e-08
474	Prog-like	PDZRN4	1.03094	0.014	0.004	3.92327e-12	1.09455e-07
475	Prog-like	C2orf82	1.01514	0.01	0.002	2.31214e-10	6.45063e-06
476	Prog-like	GREM1	1.10039	0.005	0.001	4.28456e-08	0.00119535
477	ProMono-like	DEFB1	4.13702	0.419	0.009	0	0
478	ProMono-like	CTSG	2.94348	0.758	0.07	0	0
479	ProMono-like	SERPINB10	2.56735	0.443	0.029	0	0
480	ProMono-like	SRGN	2.48478	0.997	0.626	0	0
481	ProMono-like	PLD3	2.18716	0.545	0.078	0	0
482	ProMono-like	RNASE2	2.07887	0.855	0.163	0	0
483	ProMono-like	MARCKS	2.07637	0.594	0.084	0	0
484	ProMono-like	ELANE	2.009	0.664	0.068	0	0
485	ProMono-like	CLEC11A	1.97539	0.651	0.114	0	0
486	ProMono-like	AZU1	1.93652	0.587	0.073	0	0
487	ProMono-like	LYZ	1.89247	1	0.386	0	0
488	ProMono-like	CFD	1.78595	0.947	0.284	0	0
489	ProMono-like	CSTA	1.71988	0.875	0.216	0	0
490	ProMono-like	SCPEP1	1.68786	0.572	0.112	0	0
491	ProMono-like	CAT	1.45801	0.789	0.278	0	0
492	ProMono-like	HSPA5	1.43264	0.849	0.447	0	0
493	ProMono-like	APLP2	1.4107	0.933	0.401	0	0
494	ProMono-like	LYST	1.36133	0.845	0.287	0	0
495	ProMono-like	ANXA1	1.23776	0.934	0.487	0	0
496	ProMono-like	EMB	1.15057	0.89	0.489	0	0
497	ProMono-like	FUT4	2.15407	0.432	0.055	1.07643975518987e-315	3.00315927300423e-311
498	ProMono-like	ZFR	1.40991	0.707	0.251	4.11149e-306	1.14706e-301
499	ProMono-like	SLC44A1	1.73812	0.557	0.122	3.77485e-304	1.05314e-299
500	ProMono-like	MRPL33	1.22955	0.758	0.305	9.54062e-291	2.66174e-286
501	ProMono-like	TNFSF13B	1.41202	0.651	0.186	2.78912e-290	7.78137e-286
502	ProMono-like	MS4A3	2.44163	0.272	0.017	8.03008e-271	2.24031e-266
503	ProMono-like	IRS2	1.71252	0.437	0.072	6.98175e-267	1.94784e-262
504	ProMono-like	TP53INP2	3.04526	0.248	0.013	2.28307e-257	6.36953e-253
505	ProMono-like	JUN	1.2345	0.701	0.265	1.52973e-246	4.26779e-242
506	ProMono-like	LGALS3	1.24339	0.555	0.146	3.16529e-244	8.83085e-240
507	ProMono-like	ANKRD28	1.03113	0.686	0.251	1.97108e-242	5.49911e-238
508	ProMono-like	GRN	1.18299	0.586	0.167	1.34922e-241	3.76419e-237
509	ProMono-like	AK2	1.39665	0.585	0.177	1.36903e-239	3.81946e-235
510	ProMono-like	RNASE3	2.04981	0.327	0.038	1.89267e-238	5.28036e-234
511	ProMono-like	ADA2	1.36379	0.542	0.142	7.29869e-236	2.03626e-231
512	ProMono-like	F13A1	1.61576	0.402	0.069	8.58963e-236	2.39642e-231
513	ProMono-like	SESN3	1.25035	0.538	0.152	1.71256e-216	4.77788e-212
514	ProMono-like	ARL4A	1.43216	0.482	0.123	2.10447e-210	5.87127e-206
515	ProMono-like	EAF2	1.25793	0.539	0.164	1.47314e-202	4.10993e-198
516	ProMono-like	ATP8B4	1.4448	0.454	0.113	4.84748e-196	1.3524e-191
517	ProMono-like	SLPI	3.06429	0.159	0.004	5.20999e-196	1.45354e-191
518	ProMono-like	MGST1	1.22081	0.53	0.162	1.25556e-192	3.5029e-188
519	ProMono-like	PRLR	2.54042	0.188	0.01	4.44926e-192	1.2413e-187
520	ProMono-like	ERLIN1	1.44399	0.404	0.098	4.02178e-175	1.12204e-170
521	ProMono-like	RETN	1.82529	0.26	0.035	1.67009e-170	4.65938e-166
522	ProMono-like	VMP1	1.03897	0.605	0.238	9.84492e-169	2.74663e-164
523	ProMono-like	LMNA	1.06362	0.411	0.113	1.8355e-164	5.12086e-160
524	ProMono-like	HOXA9	1.4666	0.413	0.11	1.96231e-164	5.47465e-160
525	ProMono-like	CLU	1.53985	0.311	0.058	7.32573e-163	2.04381e-158
526	ProMono-like	PIWIL4	2.04562	0.221	0.024	1.75594e-162	4.89891e-158
527	ProMono-like	PCAT18	1.87342	0.222	0.026	3.28335e-161	9.16023e-157
528	ProMono-like	CES1	1.96297	0.2	0.02	7.86318e-159	2.19375e-154
529	ProMono-like	RNU4ATAC	1.62607	0.295	0.053	5.93898e-157	1.65692e-152
530	ProMono-like	BST1	1.51186	0.287	0.051	1.60214e-156	4.46981e-152
531	ProMono-like	ATG3	1.05318	0.563	0.22	2.09689e-156	5.85012e-152
532	ProMono-like	FRMD3	2.39434	0.161	0.01	2.23779e-156	6.2432e-152
533	ProMono-like	CCL23	2.28762	0.173	0.012	4.65603e-156	1.29898e-151
534	ProMono-like	P4HB	1.11679	0.506	0.175	1.21583e-155	3.39206e-151
535	ProMono-like	MCTP1	1.56148	0.291	0.054	1.69053e-151	4.7164e-147
536	ProMono-like	FABP5	1.07671	0.5	0.174	2.257e-150	6.2968e-146
537	ProMono-like	KBTBD11	1.97149	0.211	0.024	9.53398e-149	2.65989e-144
538	ProMono-like	SERPINB2	2.02027	0.191	0.019	3.3285e-147	9.28617e-143
539	ProMono-like	CD68	1.01561	0.427	0.133	3.56299e-144	9.9404e-140
540	ProMono-like	TFEC	1.21967	0.373	0.1	7.34998e-142	2.05057e-137
541	ProMono-like	EMILIN2	1.06645	0.37	0.103	2.6206e-141	7.31121e-137
542	ProMono-like	PCOLCE2	2.60933	0.141	0.008	2.16341e-140	6.03569e-136
543	ProMono-like	LPL	2.62962	0.102	0.002	2.58244e-139	7.20474e-135
544	ProMono-like	TMEM170B	1.3682	0.278	0.056	1.0103e-138	2.81863e-134
545	ProMono-like	HOXB-AS3	1.9152	0.212	0.027	5.46445e-138	1.52453e-133
546	ProMono-like	MSRB3	1.15186	0.417	0.129	7.20409e-137	2.00987e-132
547	ProMono-like	RNASEH2C	1.11296	0.494	0.185	5.4165e-136	1.51115e-131
548	ProMono-like	CD70	2.19462	0.167	0.015	1.50137e-135	4.18866e-131
549	ProMono-like	CPM	1.61125	0.206	0.03	1.85353e-130	5.17116e-126
550	ProMono-like	DDIT3	1.48783	0.311	0.073	7.98753e-130	2.22844e-125
551	ProMono-like	DMXL2	1.05957	0.365	0.107	3.21025e-128	8.95628e-124
552	ProMono-like	HNMT	1.48223	0.22	0.037	6.87992e-128	1.91943e-123
553	ProMono-like	SMIM3	1.38283	0.318	0.079	2.69813e-127	7.52751e-123
554	ProMono-like	RXFP2	2.07775	0.152	0.014	5.92658e-123	1.65346e-118
555	ProMono-like	PROK2	1.59016	0.212	0.034	4.04345e-121	1.12808e-116
556	ProMono-like	BRCA2	1.29038	0.313	0.085	7.51027e-115	2.09529e-110
557	ProMono-like	AP5B1	1.51542	0.212	0.038	3.79318e-114	1.05826e-109
558	ProMono-like	EP400NL	1.05139	0.332	0.099	2.05044e-112	5.72052e-108
559	ProMono-like	GM2A	1.12056	0.31	0.087	6.28347e-112	1.75302e-107
560	ProMono-like	QSOX1	1.33859	0.247	0.054	1.92812e-110	5.37925e-106
561	ProMono-like	RNU5F-1	1.39683	0.221	0.043	2.81272e-109	7.84721e-105
562	ProMono-like	BASP1	1.41974	0.213	0.041	1.07712e-107	3.00507e-103
563	ProMono-like	KLF4	1.03641	0.299	0.085	3.18541e-107	8.88698e-103
564	ProMono-like	CPD	1.23549	0.291	0.078	2.54255e-106	7.09347e-102
565	ProMono-like	PLIN2	1.14894	0.422	0.164	6.1579e-106	1.71799e-101
566	ProMono-like	MBNL1-AS1	1.64716	0.179	0.027	4.48274e-105	1.25064e-100
567	ProMono-like	HIP1	1.12633	0.277	0.074	1.09179e-104	3.04599e-100
568	ProMono-like	FAM46A	1.10368	0.395	0.145	1.03364e-102	2.88376e-98
569	ProMono-like	MCEMP1	1.32174	0.166	0.028	8.59752e-102	2.39862e-97
570	ProMono-like	ECRP	1.71315	0.166	0.024	2.02764e-99	5.6569e-95
571	ProMono-like	CXCL8	1.14326	0.255	0.064	3.89918e-99	1.08783e-94
572	ProMono-like	RNU4-2	1.49253	0.217	0.046	1.5238e-97	4.25125e-93
573	ProMono-like	SCUBE1	2.24453	0.089	0.005	3.85373e-97	1.07515e-92
574	ProMono-like	MGLL	1.40808	0.227	0.051	1.06332e-96	2.96655e-92
575	ProMono-like	GTSF1	1.14279	0.265	0.074	2.25122e-92	6.28069e-88
576	ProMono-like	RFX8	2.25894	0.105	0.008	1.14114e-90	3.18368e-86
577	ProMono-like	CDKN2A	1.88461	0.113	0.011	1.3526e-89	3.77362e-85
578	ProMono-like	IL31RA	2.38703	0.08	0.003	1.18217e-88	3.29814e-84
579	ProMono-like	FEZ1	1.93202	0.087	0.006	1.92095e-88	5.35925e-84
580	ProMono-like	NCAM1	1.3304	0.146	0.025	3.08913e-88	8.61835e-84
581	ProMono-like	SERPINB8	1.23156	0.198	0.045	4.05301e-88	1.13075e-83
582	ProMono-like	NFIL3	1.21989	0.204	0.047	4.53267e-88	1.26457e-83
583	ProMono-like	ANLN	1.59619	0.174	0.033	7.90391e-86	2.20511e-81
584	ProMono-like	PTCH2	1.53129	0.155	0.026	2.55445e-84	7.12666e-80
585	ProMono-like	ADGRA2	1.62084	0.133	0.019	2.55117e-83	7.1175e-79
586	ProMono-like	ZNF438	1.5809	0.163	0.029	9.1688e-83	2.558e-78
587	ProMono-like	UGGT2	1.53467	0.164	0.03	2.86155e-82	7.98343e-78
588	ProMono-like	PTAFR	1.04494	0.232	0.066	1.88471e-81	5.25815e-77
589	ProMono-like	FBP1	1.28769	0.173	0.037	5.82424e-81	1.6249e-76
590	ProMono-like	CTNNAL1	1.48591	0.178	0.037	2.34242e-80	6.53511e-76
591	ProMono-like	PBX3	1.25003	0.188	0.043	4.36062e-79	1.21657e-74
592	ProMono-like	HOXA10	1.16384	0.233	0.065	1.57662e-78	4.3986e-74
593	ProMono-like	PRKAR2B	1.18711	0.2	0.05	2.12785e-78	5.9365e-74
594	ProMono-like	RNU12	1.67292	0.136	0.021	7.84313e-78	2.18816e-73
595	ProMono-like	SLC36A4	1.12988	0.2	0.051	3.67851e-77	1.02627e-72
596	ProMono-like	FLJ30901	2.31179	0.068	0.003	7.98323e-77	2.22724e-72
597	ProMono-like	AFF2	1.90738	0.119	0.015	8.1763e-77	2.28111e-72
598	ProMono-like	PTGFR	2.969	0.067	0.002	2.80397e-75	7.82281e-71
599	ProMono-like	MID1IP1	1.28697	0.248	0.076	6.74841e-75	1.88274e-70
600	ProMono-like	CRNDE	1.78739	0.14	0.024	1.71778e-74	4.79243e-70
601	ProMono-like	HOMER3	1.58009	0.13	0.02	1.82537e-74	5.0926e-70
602	ProMono-like	LDLRAD3	1.68789	0.104	0.012	2.99765e-74	8.36315e-70
603	ProMono-like	LINC00926	1.57052	0.115	0.016	1.04058e-72	2.90311e-68
604	ProMono-like	MARC1	1.51529	0.129	0.021	2.05042e-72	5.72047e-68
605	ProMono-like	HAL	1.64394	0.116	0.016	5.54841e-72	1.54795e-67
606	ProMono-like	HK3	1.15375	0.143	0.03	3.65546e-71	1.01984e-66
607	ProMono-like	PHACTR3	2.42455	0.062	0.002	1.45754e-70	4.06639e-66
608	ProMono-like	RNVU1-6	1.30203	0.153	0.032	1.91558e-69	5.34429e-65
609	ProMono-like	SLC22A15	1.82883	0.109	0.014	2.08122e-68	5.80639e-64
610	ProMono-like	MEIS1	1.16156	0.177	0.045	8.78883e-68	2.452e-63
611	ProMono-like	SNTB1	1.12495	0.202	0.058	4.5262e-66	1.26276e-61
612	ProMono-like	HOXA5	1.40933	0.135	0.026	2.90179e-65	8.0957e-61
613	ProMono-like	APOC2	1.13742	0.16	0.039	7.3113e-65	2.03978e-60
614	ProMono-like	HOXB4	1.10644	0.185	0.051	1.00123e-64	2.79332e-60
615	ProMono-like	BPI	1.89728	0.083	0.008	8.76371e-64	2.44499e-59
616	ProMono-like	ARHGAP11A	1.16266	0.194	0.055	2.90858e-62	8.11466e-58
617	ProMono-like	PENK	2.45505	0.043	0.001	1.45087e-60	4.04778e-56
618	ProMono-like	EREG	1.22401	0.159	0.041	5.36184e-57	1.4959e-52
619	ProMono-like	RNVU1-14	1.28718	0.14	0.032	3.62806e-56	1.01219e-51
620	ProMono-like	RNVU1-19	1.25727	0.131	0.029	7.05865e-56	1.96929e-51
621	ProMono-like	CLSPN	1.1323	0.215	0.072	1.13969e-55	3.17963e-51
622	ProMono-like	FOSL2	1.22531	0.144	0.036	6.50094e-55	1.8137e-50
623	ProMono-like	RAB32	1.0919	0.187	0.057	1.12049e-54	3.12607e-50
624	ProMono-like	ST3GAL6	1.04837	0.147	0.04	7.7919e-54	2.17386e-49
625	ProMono-like	CNTLN	1.02613	0.197	0.064	3.025e-53	8.43943e-49
626	ProMono-like	CACNA2D4	1.23063	0.117	0.025	9.4633e-53	2.64017e-48
627	ProMono-like	ANKRD22	1.90599	0.066	0.006	2.04945e-52	5.71776e-48
628	ProMono-like	CENPW	1.00332	0.181	0.059	2.24183e-52	6.25447e-48
629	ProMono-like	WDR49	1.03669	0.128	0.032	4.38718e-52	1.22398e-47
630	ProMono-like	AP1S3	1.46398	0.106	0.02	6.05375e-51	1.68894e-46
631	ProMono-like	OSBPL1A	1.0214	0.162	0.049	1.35365e-50	3.77653e-46
632	ProMono-like	SRGAP1	1.203	0.089	0.017	4.75859e-49	1.3276e-44
633	ProMono-like	NCAM2	2.24928	0.038	0.001	1.32476e-48	3.69595e-44
634	ProMono-like	VAT1	1.06427	0.158	0.047	1.47546e-48	4.1164e-44
635	ProMono-like	PTPRN2	1.33962	0.077	0.012	4.88087e-48	1.36171e-43
636	ProMono-like	RNU5A-1	1.27355	0.106	0.023	4.4459e-47	1.24036e-42
637	ProMono-like	PRRG4	1.1059	0.127	0.033	1.61517e-46	4.50618e-42
638	ProMono-like	CLEC4G	1.8169	0.046	0.003	4.57494e-46	1.27636e-41
639	ProMono-like	SLC1A3	1.11339	0.092	0.019	9.63797e-46	2.6889e-41
640	ProMono-like	TSGA10	1.28605	0.098	0.02	9.85791e-46	2.75026e-41
641	ProMono-like	DKK2	2.15726	0.038	0.001	2.79949e-45	7.81029e-41
642	ProMono-like	LINC01715	1.21795	0.125	0.032	4.19536e-45	1.17046e-40
643	ProMono-like	RNU5B-1	1.39068	0.098	0.02	4.4278e-45	1.23531e-40
644	ProMono-like	CCNA1	1.52424	0.07	0.009	8.82381e-45	2.46176e-40
645	ProMono-like	RAD51AP1	1.06662	0.159	0.05	9.14245e-45	2.55065e-40
646	ProMono-like	RRP12	1.12379	0.12	0.031	1.60609e-44	4.48082e-40
647	ProMono-like	VLDLR	1.84928	0.066	0.008	3.02632e-44	8.44314e-40
648	ProMono-like	CDA	1.44647	0.08	0.013	5.60444e-44	1.56358e-39
649	ProMono-like	RNU5D-1	1.88059	0.066	0.008	1.83538e-43	5.12053e-39
650	ProMono-like	RNU5E-1	1.22994	0.085	0.017	2.46816e-43	6.88592e-39
651	ProMono-like	RRM2	1.20035	0.141	0.041	3.88678e-43	1.08437e-38
652	ProMono-like	C16orf74	1.12439	0.104	0.025	1.43379e-42	4.00013e-38
653	ProMono-like	FCER2	1.38905	0.048	0.005	2.56392e-42	7.15309e-38
654	ProMono-like	SERINC2	2.03138	0.046	0.003	1.60519e-41	4.47833e-37
655	ProMono-like	ASRGL1	1.292	0.121	0.032	1.74045e-41	4.85569e-37
656	ProMono-like	CLTCL1	1.9239	0.047	0.004	1.95282e-41	5.44818e-37
657	ProMono-like	LINC01268	1.14387	0.114	0.029	3.43096e-41	9.57202e-37
658	ProMono-like	RNU4-1	1.32455	0.077	0.014	1.44352e-40	4.02729e-36
659	ProMono-like	SCML1	1.30134	0.074	0.013	3.20267e-40	8.93513e-36
660	ProMono-like	GGH	1.08895	0.149	0.048	3.21939e-40	8.98177e-36
661	ProMono-like	NCAPG2	1.09595	0.14	0.044	1.03916e-39	2.89916e-35
662	ProMono-like	PLK2	1.38956	0.099	0.022	4.68983e-39	1.30841e-34
663	ProMono-like	NEIL3	1.25868	0.099	0.024	1.95119e-37	5.44362e-33
664	ProMono-like	RECK	1.50948	0.115	0.035	2.24938e-37	6.27554e-33
665	ProMono-like	RNVU1-3	1.74001	0.05	0.005	2.40045e-37	6.69702e-33
666	ProMono-like	STAC3	1.26487	0.092	0.021	8.63959e-37	2.41036e-32
667	ProMono-like	MARCO	1.11901	0.06	0.01	2.30592e-36	6.43329e-32
668	ProMono-like	ZNF503	1.28448	0.064	0.011	1.16392e-35	3.24721e-31
669	ProMono-like	HS6ST3	2.1394	0.027	0.001	1.95256e-35	5.44744e-31
670	ProMono-like	LTC4S	1.24722	0.104	0.027	4.19351e-35	1.16995e-30
671	ProMono-like	TREM1	1.0897	0.087	0.022	2.02763e-34	5.65688e-30
672	ProMono-like	COL24A1	1.07143	0.128	0.04	4.18312e-34	1.16705e-29
673	ProMono-like	SLCO4C1	1.09954	0.062	0.013	5.60367e-34	1.56337e-29
674	ProMono-like	ART3	1.95461	0.03	0.001	2.2336e-33	6.23152e-29
675	ProMono-like	IQGAP3	1.38868	0.089	0.021	5.63525e-33	1.57218e-28
676	ProMono-like	PIGA	1.04349	0.084	0.021	2.51522e-32	7.01721e-28
677	ProMono-like	ABCA1	1.18082	0.086	0.021	2.87365e-32	8.01718e-28
678	ProMono-like	COL9A2	1.36279	0.075	0.016	4.55692e-32	1.27134e-27
679	ProMono-like	POLQ	1.09197	0.115	0.036	4.66732e-32	1.30213e-27
680	ProMono-like	NRG4	1.19527	0.086	0.021	6.00194e-32	1.67448e-27
681	ProMono-like	KIF26B	1.49385	0.052	0.007	9.06516e-32	2.52909e-27
682	ProMono-like	P2RY2	1.66835	0.057	0.009	3.0084e-31	8.39314e-27
683	ProMono-like	LRG1	1.24448	0.078	0.018	1.39935e-30	3.90406e-26
684	ProMono-like	SIRPD	1.41363	0.043	0.006	1.47136e-30	4.10496e-26
685	ProMono-like	LRMDA	1.18224	0.077	0.018	1.7854e-30	4.98109e-26
686	ProMono-like	PTGER3	1.80701	0.035	0.003	1.22651e-29	3.42184e-25
687	ProMono-like	HP	1.14901	0.05	0.009	1.64188e-29	4.58068e-25
688	ProMono-like	MICALL2	1.17903	0.084	0.022	2.69623e-29	7.5222e-25
689	ProMono-like	COL7A1	1.86856	0.036	0.003	2.47853e-28	6.91484e-24
690	ProMono-like	HOXA3	1.06343	0.067	0.016	2.64992e-28	7.39302e-24
691	ProMono-like	OR4M2	2.20987	0.025	0.001	2.75001e-28	7.67226e-24
692	ProMono-like	HSPA1B	1.3199	0.082	0.021	4.9328e-28	1.3762e-23
693	ProMono-like	HOXA-AS3	1.28616	0.059	0.011	3.71242e-27	1.03573e-22
694	ProMono-like	ADAM9	1.00825	0.089	0.027	7.21595e-27	2.01318e-22
695	ProMono-like	IRX3	1.85495	0.03	0.002	7.24036e-27	2.01999e-22
696	ProMono-like	RAB44	1.09613	0.08	0.022	7.91835e-26	2.20914e-21
697	ProMono-like	TCTEX1D1	1.05255	0.052	0.011	1.26603e-25	3.53209e-21
698	ProMono-like	LOC101927851	1.38118	0.054	0.01	1.29082e-25	3.60126e-21
699	ProMono-like	PPARGC1A	1.58912	0.034	0.004	2.43159e-25	6.7839e-21
700	ProMono-like	ITGA7	1.46404	0.036	0.004	2.87933e-25	8.03304e-21
701	ProMono-like	C20orf197	1.17023	0.056	0.012	3.67427e-25	1.02508e-20
702	ProMono-like	SNAI3-AS1	1.70681	0.043	0.006	5.2483e-25	1.46422e-20
703	ProMono-like	LINC01637	1.1111	0.059	0.013	6.18155e-25	1.72459e-20
704	ProMono-like	NETO2	1.05919	0.081	0.023	7.94477e-25	2.21651e-20
705	ProMono-like	HOXB5	1.13803	0.053	0.012	3.31401e-24	9.24576e-20
706	ProMono-like	HOXA11	1.51724	0.038	0.005	6.52254e-24	1.81972e-19
707	ProMono-like	LGALS12	1.50512	0.035	0.005	7.26026e-24	2.02554e-19
708	ProMono-like	USP32P2	1.20067	0.063	0.015	1.35827e-23	3.78944e-19
709	ProMono-like	GOLM1	1.03812	0.062	0.016	1.7602e-23	4.91079e-19
710	ProMono-like	NUDT7	1.16885	0.046	0.009	3.60412e-23	1.00551e-18
711	ProMono-like	CCDC26	1.59809	0.035	0.004	5.9591e-23	1.66253e-18
712	ProMono-like	ANKRD35	1.73224	0.032	0.003	1.22651e-22	3.42184e-18
713	ProMono-like	ZNF367	1.06828	0.062	0.017	6.14422e-22	1.71417e-17
714	ProMono-like	PTX3	1.30569	0.046	0.009	2.35731e-21	6.57666e-17
715	ProMono-like	HOXA6	1.05774	0.062	0.016	2.49859e-21	6.97081e-17
716	ProMono-like	OLFML2A	1.08254	0.046	0.01	4.2785e-21	1.19366e-16
717	ProMono-like	SATB2	1.60381	0.032	0.004	4.53344e-21	1.26478e-16
718	ProMono-like	CACNA2D3	1.16541	0.049	0.011	6.34438e-21	1.77002e-16
719	ProMono-like	TSHZ3	1.27121	0.032	0.005	6.35866e-21	1.774e-16
720	ProMono-like	ADAMTS5	1.83656	0.026	0.002	8.21832e-21	2.29283e-16
721	ProMono-like	DTNA	1.48131	0.028	0.003	9.39233e-21	2.62037e-16
722	ProMono-like	LMX1B	1.83972	0.023	0.001	9.39933e-21	2.62232e-16
723	ProMono-like	RNVU1-15	1.04925	0.05	0.012	7.70701e-20	2.15018e-15
724	ProMono-like	SMIM10	1.06472	0.071	0.022	1.68941e-19	4.71329e-15
725	ProMono-like	CAVIN3	1.46289	0.029	0.004	1.98227e-19	5.53034e-15
726	ProMono-like	NXF3	1.6155	0.022	0.002	3.38448e-19	9.44237e-15
727	ProMono-like	MIR3945	1.66544	0.026	0.003	9.77519e-19	2.72718e-14
728	ProMono-like	TPRG1-AS1	1.31618	0.026	0.003	9.95069e-19	2.77614e-14
729	ProMono-like	LRP3	1.33804	0.038	0.007	2.01977e-18	5.63496e-14
730	ProMono-like	RBKS	1.13745	0.043	0.009	2.92275e-18	8.15417e-14
731	ProMono-like	TRIM7	1.17171	0.05	0.012	7.84219e-18	2.18789e-13
732	ProMono-like	PRUNE2	1.51883	0.034	0.005	9.07753e-18	2.53254e-13
733	ProMono-like	METTL7B	1.37928	0.03	0.004	9.08224e-18	2.53385e-13
734	ProMono-like	NOCT	1.04429	0.06	0.018	1.31255e-17	3.66187e-13
735	ProMono-like	ILDR2	1.37759	0.029	0.004	1.3613e-17	3.7979e-13
736	ProMono-like	LOC100130698	1.72149	0.016	0.001	3.04758e-17	8.50243e-13
737	ProMono-like	PPARG	1.4499	0.023	0.002	4.06243e-17	1.13338e-12
738	ProMono-like	LINC02207	1.25949	0.032	0.006	7.89543e-17	2.20275e-12
739	ProMono-like	C1orf106	1.49107	0.02	0.002	8.21806e-17	2.29276e-12
740	ProMono-like	LOC100507065	1.40943	0.033	0.006	1.79202e-16	4.99956e-12
741	ProMono-like	SLC22A4	1.13055	0.036	0.008	2.00258e-16	5.587e-12
742	ProMono-like	TPBG	1.39733	0.037	0.007	2.85557e-16	7.96676e-12
743	ProMono-like	MYBL2	1.10692	0.056	0.017	2.96178e-16	8.26307e-12
744	ProMono-like	ATP8B3	1.23027	0.029	0.005	4.35842e-16	1.21596e-11
745	ProMono-like	SPATA18	1.41712	0.012	0	4.99549e-16	1.39369e-11
746	ProMono-like	SAPCD2	1.05241	0.045	0.011	5.08771e-16	1.41942e-11
747	ProMono-like	CITED4	1.17393	0.035	0.007	5.69811e-16	1.58972e-11
748	ProMono-like	ARHGAP24	1.00836	0.034	0.008	6.71618e-16	1.87375e-11
749	ProMono-like	SRGAP2-AS1	1.3879	0.026	0.004	9.54005e-16	2.66158e-11
750	ProMono-like	MMP17	1.38395	0.026	0.004	1.99691e-15	5.57117e-11
751	ProMono-like	CT45A10	1.15158	0.023	0.004	3.60276e-15	1.00513e-10
752	ProMono-like	THBS4	1.44814	0.02	0.002	9.13632e-15	2.54894e-10
753	ProMono-like	FAS-AS1	1.34444	0.023	0.003	1.64402e-14	4.58665e-10
754	ProMono-like	MAP1LC3A	1.16641	0.035	0.008	3.02779e-14	8.44722e-10
755	ProMono-like	CHTF18	1.02199	0.062	0.022	3.506e-14	9.7814e-10
756	ProMono-like	OCRL	1.04602	0.045	0.012	3.7145e-14	1.03631e-09
757	ProMono-like	CATSPER1	1.12582	0.038	0.009	4.45265e-14	1.24224e-09
758	ProMono-like	SLC2A9	1.16369	0.04	0.01	4.76965e-14	1.33068e-09
759	ProMono-like	RASAL2	1.18034	0.036	0.008	5.51915e-14	1.53979e-09
760	ProMono-like	LOC105369438	1.40015	0.019	0.002	9.80787e-14	2.7363e-09
761	ProMono-like	CACNB1	1.0129	0.025	0.005	1.88857e-13	5.26893e-09
762	ProMono-like	CDKN2B	1.00957	0.024	0.005	2.07287e-13	5.78311e-09
763	ProMono-like	LINC00278	1.11807	0.02	0.003	3.55055e-13	9.90567e-09
764	ProMono-like	HOXA11-AS	1.30833	0.023	0.004	4.53262e-13	1.26456e-08
765	ProMono-like	LOC643072	1.08184	0.05	0.016	4.75433e-13	1.32641e-08
766	ProMono-like	FTCDNL1	1.02267	0.053	0.017	5.12971e-13	1.43114e-08
767	ProMono-like	RET	1.49356	0.016	0.001	7.3517e-13	2.05105e-08
768	ProMono-like	SLC26A8	1.23357	0.02	0.003	1.02377e-12	2.85622e-08
769	ProMono-like	CDKN2B-AS1	1.18837	0.024	0.004	1.67701e-12	4.67868e-08
770	ProMono-like	MFSD2A	1.18229	0.03	0.006	2.62178e-12	7.31451e-08
771	ProMono-like	C5orf17	1.29583	0.014	0.001	3.04895e-12	8.50628e-08
772	ProMono-like	SDC2	1.25676	0.014	0.001	3.95814e-12	1.10428e-07
773	ProMono-like	KCTD1	1.36265	0.029	0.006	7.45083e-12	2.07871e-07
774	ProMono-like	DLGAP1-AS3	1.24695	0.011	0.001	7.97716e-12	2.22555e-07
775	ProMono-like	PDE6H	1.45895	0.016	0.002	1.16271e-11	3.24384e-07
776	ProMono-like	HTRA3	1.02205	0.02	0.003	1.23447e-11	3.44403e-07
777	ProMono-like	CDC42EP1	1.06513	0.014	0.001	1.61924e-11	4.51752e-07
778	ProMono-like	TNFSF9	1.16677	0.022	0.004	1.78754e-11	4.98705e-07
779	ProMono-like	C2	1.0847	0.041	0.012	2.10059e-11	5.86044e-07
780	ProMono-like	GPC3	1.46484	0.012	0.001	3.16775e-11	8.83771e-07
781	ProMono-like	LOC440934	1.2998	0.017	0.002	5.20616e-11	1.45247e-06
782	ProMono-like	S1PR3	1.13203	0.025	0.005	5.56022e-11	1.55125e-06
783	ProMono-like	TMEM105	1.20794	0.024	0.005	9.65461e-11	2.69354e-06
784	ProMono-like	PPIC	1.45154	0.022	0.004	1.08296e-10	3.02135e-06
785	ProMono-like	LINC02265	1.23846	0.017	0.003	2.39755e-10	6.68893e-06
786	ProMono-like	IL22RA2	1.27739	0.01	0	2.85129e-10	7.95481e-06
787	ProMono-like	AGRP	1.20446	0.012	0.001	3.6038e-10	1.00543e-05
788	ProMono-like	ARTN	1.00972	0.025	0.007	3.79416e-10	1.05853e-05
789	ProMono-like	KRT23	1.20035	0.011	0.001	5.37199e-10	1.49873e-05
790	ProMono-like	MIR5087	1.3241	0.013	0.001	7.0823e-10	1.97589e-05
791	ProMono-like	ADAMTS1	1.1256	0.024	0.005	9.53576e-10	2.66038e-05
792	ProMono-like	NOV	1.24458	0.018	0.003	1.66068e-09	4.63312e-05
793	ProMono-like	CD276	1.14277	0.016	0.002	2.31645e-09	6.46266e-05
794	ProMono-like	SPAG17	1.17708	0.017	0.003	2.55443e-09	7.12661e-05
795	ProMono-like	PPIP5K1P1-CATSPER2	1.06107	0.012	0.002	2.77477e-09	7.74133e-05
796	ProMono-like	NDST3	1.2466	0.014	0.002	2.78724e-09	7.77613e-05
797	ProMono-like	LOC101928307	1.06623	0.013	0.002	2.79179e-09	7.7888e-05
798	ProMono-like	MIR616	1.07764	0.017	0.003	4.27411e-09	0.000119243
799	ProMono-like	FKBP6	1.32894	0.014	0.002	4.53395e-09	0.000126493
800	ProMono-like	HIST1H3C	1.09451	0.035	0.013	4.86477e-09	0.000135722
801	ProMono-like	MYO7A	1.13909	0.016	0.003	9.06818e-09	0.000252993
802	ProMono-like	PLPPR3	1.12177	0.031	0.009	9.84985e-09	0.000274801
803	ProMono-like	FGF10-AS1	1.12161	0.007	0	1.65126e-08	0.000460685
804	ProMono-like	LOC100505658	1.17305	0.023	0.005	1.89854e-08	0.000529674
805	ProMono-like	RUSC2	1.05091	0.027	0.007	2.34786e-08	0.00065503
806	ProMono-like	BEX1	1.18539	0.034	0.012	2.85674e-08	0.000797001
807	ProMono-like	FAM151B	1.00311	0.02	0.004	3.86756e-08	0.00107901
808	ProMono-like	IGF2BP2-AS1	1.17436	0.016	0.003	4.10673e-08	0.00114574
809	ProMono-like	RFPL4A	1.07561	0.01	0.001	4.42184e-08	0.00123365
810	ProMono-like	LOC101929595	1.24248	0.016	0.003	7.50484e-08	0.00209378
811	ProMono-like	PPP1R27	1.53648	0.013	0.002	1.46311e-07	0.00408192
812	ProMono-like	FAM110B	1.45036	0.014	0.002	2.41753e-07	0.00674467
813	ProMono-like	MARVELD2	1.20502	0.014	0.003	2.4765e-07	0.00690918
814	ProMono-like	E2F1	1.01848	0.03	0.011	2.74256e-07	0.00765148
815	ProMono-like	FGF10	1.39815	0.005	0	2.93737e-07	0.00819498
816	ProMono-like	NAV3	1.1651	0.009	0.001	4.02622e-07	0.0112328
817	ProMono-like	CKM	1.06042	0.018	0.004	7.37951e-07	0.0205881
818	ProMono-like	C18orf65	1.15765	0.01	0.001	1.11653e-06	0.0311501
819	ProMono-like	RFPL4AL1	1.20866	0.007	0	1.30667e-06	0.0364549
820	HSC-like	FAM30A	1.75856	0.477	0.115	0	0
821	HSC-like	GUCY1A3	1.70483	0.439	0.115	1.82595e-284	5.09423e-280
822	HSC-like	ANGPT1	1.64363	0.41	0.107	3.19824e-253	8.92277e-249
823	HSC-like	CD34	1.51732	0.384	0.103	5.41442e-211	1.51057e-206
824	HSC-like	FLT3	1.17385	0.535	0.233	4.10297e-200	1.14469e-195
825	HSC-like	NRIP1	1.44531	0.377	0.156	6.08094e-179	1.69652e-174
826	HSC-like	MEF2C	1.07675	0.478	0.221	4.69078e-167	1.30868e-162
827	HSC-like	CEP70	1.59088	0.261	0.088	1.63744e-138	4.5683e-134
828	HSC-like	HOPX	1.30943	0.303	0.092	6.15091e-137	1.71604e-132
829	HSC-like	H1F0	1.51281	0.269	0.083	1.14496e-134	3.19433e-130
830	HSC-like	BCL11A	1.19465	0.35	0.144	1.40077e-132	3.90802e-128
831	HSC-like	NPR3	1.44735	0.259	0.079	1.36717e-130	3.81426e-126
832	HSC-like	TFPI	1.50043	0.22	0.063	9.67069e-122	2.69802e-117
833	HSC-like	MECOM	1.68712	0.188	0.046	2.41562e-112	6.73933e-108
834	HSC-like	SOX4	1.00073	0.408	0.2	6.02762e-107	1.68164e-102
835	HSC-like	EGFL7	1.29915	0.249	0.088	1.09986e-106	3.06849e-102
836	HSC-like	STON2	1.39951	0.22	0.071	5.35786e-106	1.49479e-101
837	HSC-like	TCF4	1.2061	0.247	0.092	9.72898e-104	2.71429e-99
838	HSC-like	XIRP2	2.14745	0.125	0.019	1.04398e-97	2.9126e-93
839	HSC-like	SCHIP1	1.51575	0.179	0.052	1.81795e-97	5.07189e-93
840	HSC-like	SSBP2	1.23249	0.222	0.079	6.3246e-93	1.7645e-88
841	HSC-like	CD82	1.09956	0.268	0.115	8.09103e-93	2.25732e-88
842	HSC-like	TSC22D1	1.4054	0.183	0.058	1.14687e-92	3.19966e-88
843	HSC-like	MAP7	1.32684	0.198	0.068	6.05404e-91	1.68902e-86
844	HSC-like	BCAT1	1.14699	0.249	0.1	9.80221e-91	2.73472e-86
845	HSC-like	BAALC	1.56175	0.161	0.043	2.00739e-90	5.60041e-86
846	HSC-like	CD200	1.4366	0.179	0.056	1.51546e-85	4.22798e-81
847	HSC-like	DDAH2	1.12962	0.242	0.1	2.42822e-84	6.77448e-80
848	HSC-like	GNA15	1.30728	0.182	0.063	1.06256e-81	2.96443e-77
849	HSC-like	GATA2	1.50672	0.158	0.048	2.15465e-80	6.01126e-76
850	HSC-like	MPG	1.05329	0.244	0.11	1.23e-77	3.43159e-73
851	HSC-like	MEIS1	1.39015	0.148	0.044	8.42051e-77	2.34924e-72
852	HSC-like	ERG	1.26987	0.172	0.059	2.84355e-76	7.93323e-72
853	HSC-like	SMAD1	1.5104	0.134	0.037	3.74457e-75	1.0447e-70
854	HSC-like	IL1B	1.27315	0.154	0.051	1.19194e-69	3.32539e-65
855	HSC-like	ADAM28	1.12544	0.188	0.069	3.42625e-68	9.55888e-64
856	HSC-like	SOCS2	1.10714	0.185	0.071	1.03945e-67	2.89996e-63
857	HSC-like	GCSAML	1.61434	0.113	0.028	3.36807e-67	9.39657e-63
858	HSC-like	NPTX2	1.96559	0.076	0.011	8.01646e-64	2.23651e-59
859	HSC-like	MMRN1	1.34557	0.134	0.041	1.04502e-62	2.91551e-58
860	HSC-like	DPPA4	1.40481	0.121	0.037	3.53595e-62	9.86494e-58
861	HSC-like	SNHG7	1.04587	0.191	0.083	4.47073e-60	1.24729e-55
862	HSC-like	AKR1C3	1.06173	0.172	0.069	1.23451e-59	3.44416e-55
863	HSC-like	EMP1	1.3223	0.143	0.046	1.41805e-59	3.95621e-55
864	HSC-like	ENAH	1.48791	0.112	0.032	4.30338e-59	1.2006e-54
865	HSC-like	SMIM24	1.11964	0.166	0.068	6.23836e-59	1.74044e-54
866	HSC-like	DAPK1	1.25825	0.141	0.047	1.55547e-57	4.3396e-53
867	HSC-like	NEGR1	1.50623	0.119	0.036	1.12201e-56	3.1303e-52
868	HSC-like	SCRN1	1.2329	0.131	0.048	4.80353e-56	1.34014e-51
869	HSC-like	LATS2	1.18138	0.144	0.061	6.13017e-56	1.71026e-51
870	HSC-like	MAP1A	1.41836	0.103	0.028	1.84668e-52	5.15204e-48
871	HSC-like	MN1	1.61513	0.084	0.02	1.08309e-51	3.02171e-47
872	HSC-like	VNN1	1.21993	0.139	0.05	1.28057e-51	3.57266e-47
873	HSC-like	SELENOP	1.12458	0.136	0.056	8.99172e-50	2.5086e-45
874	HSC-like	MTURN	1.20803	0.12	0.045	2.24609e-47	6.26636e-43
875	HSC-like	CD109	1.35007	0.096	0.032	2.44986e-47	6.83487e-43
876	HSC-like	MBOAT7	1.02893	0.142	0.067	1.32488e-46	3.69628e-42
877	HSC-like	CALCRL	1.42851	0.093	0.025	3.30606e-46	9.22359e-42
878	HSC-like	MLC1	1.1851	0.124	0.051	4.36856e-46	1.21878e-41
879	HSC-like	C1orf186	1.19136	0.129	0.052	5.82377e-45	1.62477e-40
880	HSC-like	RBPMS	1.65367	0.073	0.016	3.5735e-44	9.9697e-40
881	HSC-like	COL24A1	1.19191	0.112	0.04	4.12036e-43	1.14954e-38
882	HSC-like	SMYD3	1.02426	0.141	0.064	9.15687e-43	2.55467e-38
883	HSC-like	GNG11	1.61529	0.064	0.015	2.19492e-42	6.1236e-38
884	HSC-like	ATP1B1	1.12879	0.126	0.051	2.66899e-42	7.44621e-38
885	HSC-like	IL3RA	1.17494	0.115	0.044	2.54078e-41	7.08853e-37
886	HSC-like	HTR1F	1.55938	0.065	0.015	9.13542e-41	2.54869e-36
887	HSC-like	FAM212A	1.27745	0.084	0.032	9.86222e-41	2.75146e-36
888	HSC-like	AFAP1L2	1.87313	0.052	0.007	4.94027e-40	1.37829e-35
889	HSC-like	SLC48A1	1.01893	0.107	0.048	6.41357e-39	1.78932e-34
890	HSC-like	JUP	1.29282	0.081	0.025	6.61248e-39	1.84481e-34
891	HSC-like	PHACTR1	1.069	0.107	0.043	3.01849e-38	8.4213e-34
892	HSC-like	TM4SF1	1.33639	0.079	0.023	5.10622e-38	1.42458e-33
893	HSC-like	DOCK1	1.42242	0.077	0.024	5.32295e-38	1.48505e-33
894	HSC-like	ESAM	1.51599	0.072	0.019	7.32004e-38	2.04222e-33
895	HSC-like	ME1	1.47429	0.074	0.019	8.33798e-38	2.32621e-33
896	HSC-like	RAB27B	1.05563	0.101	0.036	1.45371e-37	4.05571e-33
897	HSC-like	SPNS3	1.06368	0.098	0.046	5.89688e-37	1.64517e-32
898	HSC-like	MYL9	1.72231	0.058	0.012	6.16254e-37	1.71929e-32
899	HSC-like	ZNRF1	1.20021	0.08	0.029	3.3749e-36	9.41563e-32
900	HSC-like	TTC24	1.28964	0.079	0.023	2.77863e-35	7.75211e-31
901	HSC-like	SLC9A7	1.11507	0.111	0.045	2.90427e-35	8.10262e-31
902	HSC-like	GNAI1	1.31477	0.083	0.029	3.24168e-35	9.04396e-31
903	HSC-like	LOX	1.75901	0.05	0.009	1.00736e-34	2.81045e-30
904	HSC-like	SLC17A9	1.08295	0.101	0.043	2.0675e-34	5.76811e-30
905	HSC-like	PROM1	1.32147	0.074	0.024	9.67425e-34	2.69902e-29
906	HSC-like	UMODL1	1.68368	0.049	0.01	1.35415e-33	3.77796e-29
907	HSC-like	OAF	1.22249	0.074	0.027	2.92219e-32	8.15261e-28
908	HSC-like	CIITA	1.06148	0.097	0.037	7.37775e-32	2.05832e-27
909	HSC-like	IL2RA	1.11461	0.122	0.055	7.45368e-32	2.0795e-27
910	HSC-like	LOC283683	1.22136	0.054	0.019	1.26376e-31	3.52576e-27
911	HSC-like	SPAG6	1.54532	0.049	0.012	1.9755e-31	5.51144e-27
912	HSC-like	ST3GAL4	1.13085	0.076	0.037	5.85343e-31	1.63305e-26
913	HSC-like	MED12L	1.23887	0.073	0.025	1.0902e-30	3.04154e-26
914	HSC-like	FAIM	1.03583	0.093	0.038	3.5258e-30	9.83662e-26
915	HSC-like	FSCN1	1.02394	0.072	0.033	7.50464e-30	2.09372e-25
916	HSC-like	TNFRSF4	1.10556	0.076	0.023	1.61101e-29	4.49457e-25
917	HSC-like	NAV1	1.06997	0.08	0.031	1.78102e-29	4.96886e-25
918	HSC-like	COBLL1	1.13351	0.089	0.033	2.74091e-29	7.64687e-25
919	HSC-like	TPSB2	1.78936	0.051	0.012	9.98077e-29	2.78454e-24
920	HSC-like	MPIG6B	1.29958	0.064	0.019	1.75232e-28	4.8888e-24
921	HSC-like	DACH1	1.15438	0.089	0.04	4.19661e-28	1.17081e-23
922	HSC-like	FNBP1L	1.21861	0.07	0.027	4.32861e-28	1.20764e-23
923	HSC-like	TMCC1-AS1	1.21785	0.064	0.025	8.65648e-28	2.41507e-23
924	HSC-like	RAMP1	1.61345	0.041	0.009	1.72271e-27	4.80619e-23
925	HSC-like	SCARF1	1.11151	0.07	0.029	2.0285e-27	5.6593e-23
926	HSC-like	TPSD1	1.92958	0.039	0.007	2.46554e-27	6.87862e-23
927	HSC-like	DNTT	1.47569	0.059	0.016	5.87668e-27	1.63953e-22
928	HSC-like	LRRC70	1.3424	0.06	0.021	1.02282e-26	2.85357e-22
929	HSC-like	ACY3	1.32005	0.06	0.018	1.71828e-26	4.79382e-22
930	HSC-like	MPL	1.02254	0.072	0.028	5.451e-26	1.52077e-21
931	HSC-like	PIEZO2	1.55303	0.045	0.011	5.83186e-26	1.62703e-21
932	HSC-like	CBFA2T3	1.05463	0.074	0.031	6.31457e-26	1.7617e-21
933	HSC-like	OSM	1.43569	0.046	0.014	1.24464e-25	3.47243e-21
934	HSC-like	CLIC2	1.05608	0.087	0.037	1.29011e-25	3.59928e-21
935	HSC-like	SCN9A	1.43395	0.046	0.014	3.12532e-25	8.71934e-21
936	HSC-like	GUCY1B3	1.22013	0.066	0.025	3.18525e-25	8.88654e-21
937	HSC-like	MAPKBP1	1.28139	0.056	0.017	6.15299e-25	1.71662e-20
938	HSC-like	KRT18	1.02073	0.068	0.029	8.72381e-25	2.43386e-20
939	HSC-like	CLNK	1.57783	0.042	0.009	1.57965e-24	4.40707e-20
940	HSC-like	TSPAN13	1.04975	0.061	0.027	4.64803e-24	1.29675e-19
941	HSC-like	S100Z	1.0114	0.085	0.039	7.56722e-24	2.11118e-19
942	HSC-like	SERPING1	1.15902	0.046	0.014	8.68145e-24	2.42204e-19
943	HSC-like	SPON1	1.47952	0.041	0.008	1.02969e-23	2.87272e-19
944	HSC-like	GABRA4	1.71997	0.031	0.006	1.52536e-23	4.25561e-19
945	HSC-like	ROBO3	1.21604	0.051	0.016	2.81399e-23	7.85074e-19
946	HSC-like	CDCP1	1.18703	0.056	0.021	6.60637e-23	1.84311e-18
947	HSC-like	LINC01181	1.19241	0.042	0.011	4.02858e-22	1.12393e-17
948	HSC-like	CHRDL1	1.39204	0.037	0.009	4.24437e-22	1.18414e-17
949	HSC-like	CXCL2	1.33074	0.064	0.024	9.30997e-22	2.59739e-17
950	HSC-like	WT1-AS	1.54387	0.029	0.006	1.07326e-21	2.99428e-17
951	HSC-like	B4GALT6	1.08131	0.06	0.026	1.84553e-21	5.14884e-17
952	HSC-like	CREB3L4	1.00103	0.05	0.024	2.4872e-21	6.93903e-17
953	HSC-like	GPRC5C	1.60916	0.027	0.006	2.76635e-21	7.71783e-17
954	HSC-like	CD19	1.16604	0.044	0.012	1.19461e-20	3.33285e-16
955	HSC-like	SLC18A2	1.19197	0.06	0.023	1.21965e-20	3.40271e-16
956	HSC-like	ENG	1.04693	0.059	0.025	2.32281e-20	6.48042e-16
957	HSC-like	ASAP2	1.25025	0.041	0.015	4.12957e-20	1.15211e-15
958	HSC-like	TMEM25	1.10631	0.046	0.015	4.13906e-20	1.15476e-15
959	HSC-like	ZNF711	1.11118	0.06	0.023	8.76442e-20	2.44518e-15
960	HSC-like	SHANK3	1.3776	0.034	0.008	1.00589e-19	2.80632e-15
961	HSC-like	PLCB4	1.35914	0.03	0.007	1.05451e-19	2.94199e-15
962	HSC-like	PDCD6IPP2	1.10648	0.048	0.019	2.586e-19	7.21467e-15
963	HSC-like	HPGDS	1.40114	0.046	0.021	3.00696e-19	8.38911e-15
964	HSC-like	PAWR	1.2165	0.044	0.014	3.72602e-19	1.03952e-14
965	HSC-like	HPGD	1.71009	0.059	0.026	8.71126e-19	2.43036e-14
966	HSC-like	FAM69B	1.13275	0.049	0.019	1.15963e-18	3.23524e-14
967	HSC-like	MAMDC2	1.21076	0.049	0.016	1.34991e-18	3.76611e-14
968	HSC-like	GFI1B	1.08794	0.036	0.015	1.58205e-18	4.41375e-14
969	HSC-like	ADGRG5	1.01738	0.057	0.023	1.8954e-18	5.28797e-14
970	HSC-like	WASF1	1.00865	0.047	0.022	3.10794e-18	8.67085e-14
971	HSC-like	LINC01565	1.56516	0.022	0.003	5.00075e-18	1.39516e-13
972	HSC-like	ZC3H12C	1.37543	0.037	0.012	1.08956e-17	3.03978e-13
973	HSC-like	HOXA6	1.01655	0.039	0.017	1.1043e-17	3.0809e-13
974	HSC-like	ZNF667-AS1	1.05669	0.04	0.018	1.21224e-17	3.38203e-13
975	HSC-like	CYP7B1	1.11728	0.057	0.027	1.80893e-17	5.04673e-13
976	HSC-like	TPSAB1	1.41329	0.042	0.013	1.97962e-17	5.52294e-13
977	HSC-like	FBXW9	1.24797	0.031	0.01	2.00467e-17	5.59282e-13
978	HSC-like	MKRN3	1.25021	0.032	0.008	2.99928e-17	8.36768e-13
979	HSC-like	OBSL1	1.20989	0.031	0.009	5.32982e-17	1.48697e-12
980	HSC-like	UBR5-AS1	1.27009	0.03	0.009	2.47833e-16	6.91429e-12
981	HSC-like	MEX3B	1.21187	0.04	0.016	2.72802e-16	7.6109e-12
982	HSC-like	MMP7	1.45494	0.03	0.009	3.70546e-16	1.03379e-11
983	HSC-like	ARHGAP32	1.11131	0.042	0.015	5.40956e-16	1.50921e-11
984	HSC-like	DNMT3B	1.14601	0.041	0.017	1.31382e-15	3.66543e-11
985	HSC-like	MYCN	1.25497	0.037	0.011	1.45292e-15	4.0535e-11
986	HSC-like	ZNF154	1.1222	0.044	0.015	1.58518e-15	4.42248e-11
987	HSC-like	ZNF521	1.29389	0.037	0.012	1.73924e-15	4.85232e-11
988	HSC-like	DENND6B	1.16397	0.036	0.013	2.17274e-15	6.06174e-11
989	HSC-like	CXCL3	1.41488	0.038	0.011	2.29404e-15	6.40013e-11
990	HSC-like	TNFSF4	1.20224	0.031	0.01	3.65009e-15	1.01834e-10
991	HSC-like	TMEM217	1.49351	0.025	0.006	4.24913e-15	1.18546e-10
992	HSC-like	CACNB4	1.11773	0.035	0.011	5.22069e-15	1.45652e-10
993	HSC-like	LOC100130992	1.23347	0.036	0.011	5.455e-15	1.52189e-10
994	HSC-like	GATA2-AS1	1.45762	0.025	0.007	8.21534e-15	2.292e-10
995	HSC-like	LINC01770	1.62189	0.013	0.001	1.7848e-14	4.97941e-10
996	HSC-like	BEND4	1.11111	0.042	0.016	2.14363e-14	5.98051e-10
997	HSC-like	FAM213A	1.01953	0.06	0.029	2.20551e-14	6.15316e-10
998	HSC-like	ABHD4	1.00282	0.031	0.012	3.40119e-14	9.48899e-10
999	HSC-like	REXO5	1.05813	0.034	0.017	4.81192e-14	1.34248e-09
1000	HSC-like	KRBA2	1.00192	0.038	0.014	5.22821e-14	1.45862e-09
1001	HSC-like	DYRK3	1.00016	0.027	0.014	6.23589e-14	1.73975e-09
1002	HSC-like	TMEM136	1.12357	0.027	0.008	6.37849e-14	1.77953e-09
1003	HSC-like	RXFP1	1.23141	0.028	0.008	8.96267e-14	2.5005e-09
1004	HSC-like	SH3D21	1.04167	0.033	0.014	1.11035e-13	3.09777e-09
1005	HSC-like	GLI2	1.49446	0.018	0.004	1.95133e-13	5.44401e-09
1006	HSC-like	LOC100506606	1.13611	0.031	0.01	2.59315e-13	7.23463e-09
1007	HSC-like	FHL3	1.0178	0.037	0.014	3.05633e-13	8.52687e-09
1008	HSC-like	NPM2	1.19827	0.03	0.01	6.06169e-13	1.69115e-08
1009	HSC-like	ESYT3	1.51048	0.018	0.003	7.19865e-13	2.00835e-08
1010	HSC-like	KLF3-AS1	1.25562	0.028	0.009	8.94565e-13	2.49575e-08
1011	HSC-like	ABCA9	1.68563	0.017	0.003	8.98163e-13	2.50579e-08
1012	HSC-like	PLA2G6	1.18719	0.027	0.009	9.63199e-13	2.68723e-08
1013	HSC-like	SPNS2	1.28765	0.025	0.008	1.4008e-12	3.90809e-08
1014	HSC-like	PEX11A	1.10083	0.024	0.008	1.64793e-12	4.59756e-08
1015	HSC-like	PAN3-AS1	1.1138	0.035	0.013	2.43136e-12	6.78326e-08
1016	HSC-like	SYTL4	1.14924	0.022	0.01	2.63535e-12	7.35236e-08
1017	HSC-like	EHD2	1.28932	0.022	0.007	2.99839e-12	8.36521e-08
1018	HSC-like	CPA3	1.36489	0.045	0.027	3.05617e-12	8.52642e-08
1019	HSC-like	NKX2-1	1.04884	0.029	0.013	3.29278e-12	9.18653e-08
1020	HSC-like	PXDN	1.13324	0.03	0.009	4.61086e-12	1.28638e-07
1021	HSC-like	MMP28	1.20429	0.026	0.007	6.59879e-12	1.841e-07
1022	HSC-like	ROBO4	1.60626	0.014	0.002	6.77539e-12	1.89027e-07
1023	HSC-like	EFHC2	1.0966	0.026	0.008	8.42975e-12	2.35182e-07
1024	HSC-like	TSPAN7	1.37621	0.021	0.007	9.94789e-12	2.77536e-07
1025	HSC-like	SLC45A3	1.10215	0.03	0.011	1.07962e-11	3.01203e-07
1026	HSC-like	GP1BB	1.04099	0.034	0.014	1.31451e-11	3.66735e-07
1027	HSC-like	DPY19L2	1.03146	0.033	0.015	1.47264e-11	4.10851e-07
1028	HSC-like	FOXC1	1.21377	0.024	0.007	3.0918e-11	8.62581e-07
1029	HSC-like	XXYLT1-AS2	1.37092	0.017	0.004	3.34752e-11	9.33925e-07
1030	HSC-like	LCT	1.2338	0.02	0.006	3.97231e-11	1.10823e-06
1031	HSC-like	ITGA9	1.17511	0.022	0.008	4.02204e-11	1.12211e-06
1032	HSC-like	SLC9A3R2	1.06675	0.031	0.013	4.0617e-11	1.13317e-06
1033	HSC-like	ARHGEF17	1.1937	0.027	0.008	4.23864e-11	1.18254e-06
1034	HSC-like	MICU3	1.2087	0.026	0.009	7.14792e-11	1.9942e-06
1035	HSC-like	TCEA2	1.02701	0.023	0.008	7.65276e-11	2.13504e-06
1036	HSC-like	CASC15	1.21317	0.021	0.007	8.46607e-11	2.36195e-06
1037	HSC-like	CRHBP	1.90077	0.021	0.005	1.59875e-10	4.46035e-06
1038	HSC-like	LINC01806	1.05315	0.022	0.008	3.74576e-10	1.04503e-05
1039	HSC-like	MIR3142HG	1.20788	0.02	0.005	4.24222e-10	1.18354e-05
1040	HSC-like	ADGRG3	1.18127	0.016	0.005	5.09839e-10	1.4224e-05
1041	HSC-like	C3orf80	1.03384	0.026	0.011	5.57525e-10	1.55544e-05
1042	HSC-like	DNAJC9-AS1	1.024	0.03	0.013	5.88856e-10	1.64285e-05
1043	HSC-like	C20orf203	1.17959	0.013	0.002	6.05844e-10	1.69025e-05
1044	HSC-like	SFTA3	1.12893	0.021	0.007	8.33577e-10	2.3256e-05
1045	HSC-like	DUSP19	1.01638	0.028	0.011	8.73719e-10	2.43759e-05
1046	HSC-like	SLC8A3	1.07377	0.017	0.004	1.08348e-09	3.0228e-05
1047	HSC-like	PEAR1	1.16667	0.017	0.005	1.08914e-09	3.03859e-05
1048	HSC-like	GGT5	1.36456	0.014	0.004	1.32688e-09	3.70185e-05
1049	HSC-like	EXD2	1.00581	0.03	0.014	1.53952e-09	4.2951e-05
1050	HSC-like	TMEM74	1.50821	0.007	0.001	1.61357e-09	4.5017e-05
1051	HSC-like	F2RL3	1.0777	0.019	0.005	1.71045e-09	4.772e-05
1052	HSC-like	FXYD6	1.03971	0.028	0.01	1.76088e-09	4.91268e-05
1053	HSC-like	GSEC	1.02027	0.025	0.012	2.10193e-09	5.86418e-05
1054	HSC-like	CMTM2	1.2902	0.016	0.004	2.1961e-09	6.12689e-05
1055	HSC-like	SH3TC2	1.16768	0.017	0.005	2.32177e-09	6.47752e-05
1056	HSC-like	HOXA7	1.0581	0.02	0.008	2.49792e-09	6.96896e-05
1057	HSC-like	GLI3	1.40504	0.012	0.002	2.76644e-09	7.71809e-05
1058	HSC-like	ABO	1.05979	0.013	0.004	2.84618e-09	7.94056e-05
1059	HSC-like	JPH1	1.04997	0.023	0.008	3.05254e-09	8.51629e-05
1060	HSC-like	PLS3	1.11003	0.017	0.006	4.57952e-09	0.000127764
1061	HSC-like	CXCL1	1.02903	0.011	0.003	4.77559e-09	0.000133234
1062	HSC-like	PLAT	1.67045	0.015	0.003	4.79324e-09	0.000133727
1063	HSC-like	CSN1S1	1.41093	0.016	0.004	5.24093e-09	0.000146217
1064	HSC-like	IL1RL1	1.43166	0.017	0.004	5.83463e-09	0.00016278
1065	HSC-like	LOC399975	1.14586	0.017	0.006	7.3677e-09	0.000205551
1066	HSC-like	FAM124B	1.02566	0.02	0.008	1.93908e-08	0.000540983
1067	HSC-like	LOC100132249	1.16845	0.017	0.005	2.00257e-08	0.000558696
1068	HSC-like	APOA1	1.11916	0.012	0.004	2.28618e-08	0.000637821
1069	HSC-like	CAPN11	1.13516	0.014	0.004	2.30423e-08	0.000642857
1070	HSC-like	CCDC106	1.12995	0.018	0.006	3.07859e-08	0.000858897
1071	HSC-like	NHLRC4	1.22589	0.015	0.004	3.57972e-08	0.000998706
1072	HSC-like	EFCC1	1.01473	0.018	0.006	3.72549e-08	0.00103937
1073	HSC-like	PLSCR4	1.08863	0.015	0.005	4.10982e-08	0.0011466
1074	HSC-like	RBM46	1.08536	0.016	0.005	5.03556e-08	0.00140487
1075	HSC-like	TTC7B	1.01825	0.016	0.006	5.22818e-08	0.00145861
1076	HSC-like	SMARCA1	1.00136	0.023	0.009	6.31931e-08	0.00176302
1077	HSC-like	IQSEC3	1.17009	0.016	0.004	7.4902e-08	0.00208969
1078	HSC-like	AMN	1.04613	0.015	0.005	7.79247e-08	0.00217402
1079	HSC-like	EMILIN1	1.06513	0.021	0.008	9.04111e-08	0.00252238
1080	HSC-like	FAM155B	1.16821	0.009	0.001	1.17491e-07	0.00327787
1081	HSC-like	PDZRN4	1.45015	0.012	0.004	1.24883e-07	0.0034841
1082	HSC-like	ZBED8	1.14554	0.012	0.004	1.27683e-07	0.00356223
1083	HSC-like	MUC4	1.18767	0.011	0.002	1.32517e-07	0.0036971
1084	HSC-like	ENPP3	1.44862	0.01	0.001	1.45263e-07	0.00405268
1085	HSC-like	AGR2	1.21962	0.01	0.002	1.63381e-07	0.00455817
1086	HSC-like	CCDC173	1.05504	0.018	0.006	1.68026e-07	0.00468776
1087	HSC-like	CCDC62	1.19323	0.016	0.005	2.3377e-07	0.00652196
1088	HSC-like	TIE1	1.04213	0.014	0.005	3.56734e-07	0.00995251
1089	HSC-like	CLEC14A	1.08103	0.017	0.006	4.205e-07	0.0117315
1090	HSC-like	LOC90246	1.48609	0.009	0.002	4.36125e-07	0.0121674
1091	HSC-like	SLCO5A1	1.06282	0.018	0.008	4.53203e-07	0.0126439
1092	HSC-like	ZNF471	1.04765	0.018	0.008	4.99918e-07	0.0139472
1093	HSC-like	LOC101928834	1.04763	0.014	0.004	5.36865e-07	0.014978
1094	HSC-like	PYGM	1.12185	0.014	0.004	5.37622e-07	0.0149991
1095	HSC-like	LOC100129940	1.22329	0.012	0.003	5.98925e-07	0.0167094
1096	HSC-like	MS4A2	1.26461	0.021	0.008	6.37008e-07	0.0177719
1097	HSC-like	LINC01122	1.16171	0.01	0.002	8.39363e-07	0.0234174
1098	HSC-like	CCDC148	1.25574	0.009	0.002	9.80009e-07	0.0273413
1099	HSC-like	CNTN5	1.34681	0.012	0.003	1.09938e-06	0.0306715
1100	HSC-like	EFNA1	1.24542	0.013	0.003	1.19309e-06	0.033286
1101	HSC-like	LOC101929633	1.16959	0.006	0.001	1.50512e-06	0.0419913
1102	HSC-like	VWA1	1.16903	0.008	0.002	1.55551e-06	0.0433971
1103	cDC-like	PKIB	3.30147	0.244	0.01	0	0
1104	cDC-like	MRC1	3.27866	0.277	0.015	0	0
1105	cDC-like	NAPSB	2.89542	0.469	0.04	0	0
1106	cDC-like	HLA-DQA1	2.36544	0.362	0.057	0	0
1107	cDC-like	HLA-DQB1	2.34151	0.391	0.063	0	0
1108	cDC-like	HLA-DRB5	2.18758	0.621	0.124	0	0
1109	cDC-like	HLA-DPB1	2.07169	0.743	0.216	0	0
1110	cDC-like	HLA-DPA1	1.99746	0.795	0.255	0	0
1111	cDC-like	CD74	1.91658	0.947	0.458	0	0
1112	cDC-like	JAML	1.83362	0.493	0.105	0	0
1113	cDC-like	HLA-DRB1	1.81685	0.813	0.282	0	0
1114	cDC-like	CST3	1.79635	0.812	0.229	0	0
1115	cDC-like	HLA-DRA	1.76681	0.954	0.43	0	0
1116	cDC-like	FGL2	1.5423	0.526	0.134	0	0
1117	cDC-like	SAMHD1	1.50226	0.763	0.28	0	0
1118	cDC-like	GPX1	1.26194	0.819	0.419	0	0
1119	cDC-like	TYROBP	1.1102	0.818	0.33	0	0
1120	cDC-like	S100B	3.26978	0.222	0.011	5.13828271674896e-322	1.43352949514579e-317
1121	cDC-like	LGALS1	1.03427	0.748	0.361	4.22037e-290	1.17744e-285
1122	cDC-like	FCER1A	2.49798	0.264	0.028	3.59583e-280	1.0032e-275
1123	cDC-like	CPVL	1.7744	0.415	0.108	2.65173e-275	7.39807e-271
1124	cDC-like	HLA-DRB6	1.60196	0.442	0.127	4.45242e-269	1.24218e-264
1125	cDC-like	DBI	1.06826	0.682	0.343	5.52148e-252	1.54044e-247
1126	cDC-like	IL13RA1	1.82503	0.331	0.065	8.27749e-242	2.30934e-237
1127	cDC-like	LST1	1.10097	0.596	0.237	3.78759e-239	1.0567e-234
1128	cDC-like	HLA-DMB	1.885	0.315	0.06	2.66333e-234	7.43042e-230
1129	cDC-like	RNASE6	1.51401	0.383	0.092	1.74075e-231	4.85652e-227
1130	cDC-like	HLA-DMA	1.4182	0.438	0.135	9.00102e-228	2.51119e-223
1131	cDC-like	LY86	1.5288	0.354	0.084	1.67472e-212	4.67231e-208
1132	cDC-like	IGSF6	1.38603	0.352	0.084	2.22681e-209	6.21258e-205
1133	cDC-like	FCER1G	1.02245	0.505	0.181	6.28665e-205	1.75391e-200
1134	cDC-like	CD36	1.11223	0.518	0.207	3.80873e-189	1.0626e-184
1135	cDC-like	FTH1P3	1.00074	0.569	0.254	1.03702e-186	2.89319e-182
1136	cDC-like	CLEC4A	1.95444	0.217	0.031	1.26339e-184	3.52474e-180
1137	cDC-like	MS4A6A	1.33105	0.422	0.15	2.00048e-183	5.58115e-179
1138	cDC-like	ITGAX	1.45235	0.324	0.086	6.45021e-173	1.79955e-168
1139	cDC-like	PAK1	1.36205	0.363	0.118	2.2544e-171	6.28955e-167
1140	cDC-like	LGALS2	1.99672	0.211	0.034	2.20196e-168	6.14323e-164
1141	cDC-like	PLD4	2.01505	0.193	0.027	1.3298e-165	3.71002e-161
1142	cDC-like	CRIP1	1.0016	0.578	0.305	3.07499e-159	8.57891e-155
1143	cDC-like	AHR	1.08148	0.434	0.177	1.14476e-146	3.19378e-142
1144	cDC-like	HLA-DQB2	2.28407	0.145	0.015	6.44624e-146	1.79844e-141
1145	cDC-like	RAB31	1.27642	0.305	0.087	7.35865e-146	2.05299e-141
1146	cDC-like	CTSH	1.16196	0.346	0.117	1.35203e-135	3.77202e-131
1147	cDC-like	TIMP1	1.17593	0.331	0.109	9.35901e-134	2.61107e-129
1148	cDC-like	CFP	1.41025	0.264	0.074	2.50987e-128	7.00229e-124
1149	cDC-like	PALLD	1.81431	0.148	0.02	2.75776e-127	7.69387e-123
1150	cDC-like	HLA-DPB2	2.36666	0.11	0.01	8.04382e-123	2.24415e-118
1151	cDC-like	DDIT4	1.10396	0.315	0.105	4.94767e-121	1.38035e-116
1152	cDC-like	APOC2	1.69759	0.179	0.035	8.27263e-119	2.30798e-114
1153	cDC-like	LSP1	1.17517	0.265	0.078	1.19128e-117	3.32356e-113
1154	cDC-like	IL18	1.33087	0.246	0.07	1.68799e-114	4.70933e-110
1155	cDC-like	HLA-DOA	1.70371	0.175	0.035	2.03541e-114	5.6786e-110
1156	cDC-like	TNNI2	1.94438	0.125	0.015	2.26509e-111	6.31939e-107
1157	cDC-like	KCTD12	1.03166	0.264	0.084	2.0072e-107	5.59989e-103
1158	cDC-like	P2RY14	2.36541	0.097	0.008	1.03301e-104	2.88199e-100
1159	cDC-like	P2RY13	1.47383	0.188	0.045	1.73987e-101	4.85405e-97
1160	cDC-like	ITGB7	1.21886	0.201	0.053	3.96439e-101	1.10602e-96
1161	cDC-like	LMNA	1.13477	0.3	0.114	7.03477e-100	1.96263e-95
1162	cDC-like	CXorf21	1.17727	0.258	0.085	1.01042e-99	2.81896e-95
1163	cDC-like	CD86	1.29627	0.197	0.052	2.48699e-95	6.93845e-91
1164	cDC-like	TNFSF13	1.20069	0.24	0.077	5.00901e-95	1.39746e-90
1165	cDC-like	ADAM28	1.22715	0.222	0.066	1.01704e-94	2.83745e-90
1166	cDC-like	CAPG	1.05975	0.271	0.097	3.01018e-92	8.3981e-88
1167	cDC-like	FGD2	1.43456	0.172	0.042	1.88406e-91	5.25635e-87
1168	cDC-like	GSN	1.06847	0.266	0.097	2.91749e-89	8.13951e-85
1169	cDC-like	DHRS9	1.79174	0.127	0.023	5.35845e-89	1.49495e-84
1170	cDC-like	MARCH1	1.12768	0.219	0.069	1.47518e-86	4.11561e-82
1171	cDC-like	FCGR2A	1.11602	0.203	0.062	5.32106e-83	1.48452e-78
1172	cDC-like	BGLAP	2.1037	0.087	0.01	8.45291e-82	2.35828e-77
1173	cDC-like	ACY3	1.88939	0.102	0.015	1.48489e-80	4.1427e-76
1174	cDC-like	CD300A	1.1359	0.168	0.047	7.84688e-77	2.1892e-72
1175	cDC-like	DAB2	1.4397	0.125	0.026	8.6546e-75	2.41455e-70
1176	cDC-like	NKX2-1	1.90673	0.076	0.009	5.74263e-72	1.60214e-67
1177	cDC-like	FCGR2B	1.65617	0.113	0.022	8.59402e-72	2.39765e-67
1178	cDC-like	CCR6	1.68883	0.096	0.015	2.74343e-71	7.6539e-67
1179	cDC-like	ALDH2	1.21503	0.18	0.057	1.05101e-69	2.93222e-65
1180	cDC-like	ERCC1	1.08747	0.188	0.068	2.70842e-65	7.55623e-61
1181	cDC-like	IL3RA	1.244	0.147	0.041	3.73893e-64	1.04313e-59
1182	cDC-like	EPS8	1.5761	0.106	0.022	3.07193e-63	8.57038e-59
1183	cDC-like	CD33	1.13675	0.171	0.056	1.22239e-62	3.41034e-58
1184	cDC-like	SPATS2L	1.28076	0.138	0.038	2.22724e-62	6.21378e-58
1185	cDC-like	CSF1R	1.25811	0.14	0.041	3.64681e-61	1.01742e-56
1186	cDC-like	HLA-DQA2	1.63142	0.097	0.021	1.06606e-60	2.97421e-56
1187	cDC-like	CD180	1.3278	0.117	0.028	1.62075e-60	4.52172e-56
1188	cDC-like	ENPP2	1.99835	0.059	0.006	7.07119e-60	1.97279e-55
1189	cDC-like	HDAC9	1.22852	0.15	0.046	1.9008e-59	5.30305e-55
1190	cDC-like	ALOX5	1.06923	0.152	0.048	9.46627e-59	2.64099e-54
1191	cDC-like	CLEC10A	2.39956	0.055	0.005	6.13766e-58	1.71235e-53
1192	cDC-like	CD1D	1.31056	0.118	0.031	9.15619e-58	2.55449e-53
1193	cDC-like	SFTA3	2.04965	0.054	0.005	1.89647e-56	5.29096e-52
1194	cDC-like	CSF2RA	1.09647	0.137	0.042	2.08389e-53	5.81386e-49
1195	cDC-like	NPTX2	1.71148	0.069	0.011	9.43648e-52	2.63268e-47
1196	cDC-like	SCIMP	1.1275	0.136	0.043	3.31233e-51	9.24108e-47
1197	cDC-like	C1QA	2.40183	0.054	0.007	2.83058e-50	7.89702e-46
1198	cDC-like	PDK4	1.28224	0.096	0.023	1.82004e-48	5.07774e-44
1199	cDC-like	LILRB4	1.33242	0.098	0.025	6.54148e-47	1.82501e-42
1200	cDC-like	AFF3	1.2803	0.112	0.032	8.52269e-47	2.37774e-42
1201	cDC-like	SPNS3	1.00079	0.129	0.043	4.17706e-45	1.16536e-40
1202	cDC-like	ATG4C	1.05181	0.136	0.049	2.4831e-43	6.92761e-39
1203	cDC-like	CD207	2.99147	0.02	0	2.49777e-43	6.96852e-39
1204	cDC-like	CYBRD1	1.20626	0.115	0.04	1.75181e-42	4.88737e-38
1205	cDC-like	TPPP3	1.56302	0.06	0.01	2.87014e-42	8.0074e-38
1206	cDC-like	CIITA	1.23835	0.11	0.036	4.38083e-42	1.22221e-37
1207	cDC-like	UNC93B1	1.12028	0.118	0.039	5.36989e-42	1.49814e-37
1208	cDC-like	SIGLEC6	1.51605	0.056	0.009	1.29408e-41	3.61034e-37
1209	cDC-like	CCR2	1.03676	0.102	0.031	3.64432e-41	1.01673e-36
1210	cDC-like	SPOCK3	1.86961	0.042	0.004	3.89973e-41	1.08799e-36
1211	cDC-like	KIF17	1.88065	0.038	0.003	5.97645e-40	1.66737e-35
1212	cDC-like	SLC8A1	1.18225	0.11	0.038	2.99609e-38	8.35879e-34
1213	cDC-like	APOL4	1.52504	0.063	0.014	4.99488e-38	1.39352e-33
1214	cDC-like	MOB3B	1.58684	0.05	0.008	4.26597e-37	1.19016e-32
1215	cDC-like	GPAT3	1.17919	0.095	0.03	1.30208e-36	3.63267e-32
1216	cDC-like	TLR7	1.48985	0.055	0.01	4.43934e-35	1.23853e-30
1217	cDC-like	BLNK	1.21696	0.073	0.019	3.00639e-34	8.38754e-30
1218	cDC-like	CCDC170	1.34295	0.064	0.015	5.19565e-34	1.44953e-29
1219	cDC-like	WFDC21P	2.28955	0.026	0.001	1.31404e-33	3.66604e-29
1220	cDC-like	UPK3A	1.78912	0.035	0.004	2.04941e-33	5.71765e-29
1221	cDC-like	MYOF	1.0315	0.102	0.035	2.18883e-33	6.10661e-29
1222	cDC-like	SH2B3	1.00643	0.123	0.048	3.5127e-33	9.80009e-29
1223	cDC-like	CCR5	1.0532	0.056	0.013	8.27673e-33	2.30913e-28
1224	cDC-like	CLNK	1.48987	0.047	0.008	8.57053e-33	2.39109e-28
1225	cDC-like	CPED1	1.60056	0.048	0.009	2.85578e-32	7.96735e-28
1226	cDC-like	GPR82	1.53914	0.049	0.009	4.35779e-32	1.21578e-27
1227	cDC-like	NDRG2	1.57913	0.05	0.01	2.67215e-31	7.45502e-27
1228	cDC-like	C1orf54	1.12516	0.086	0.028	1.58986e-30	4.43554e-26
1229	cDC-like	KCNE5	1.32602	0.056	0.013	5.70203e-30	1.59081e-25
1230	cDC-like	GAS6	1.29741	0.058	0.014	8.56753e-30	2.39025e-25
1231	cDC-like	NEK6	1.14829	0.068	0.019	1.49857e-29	4.18087e-25
1232	cDC-like	CD300LF	1.04309	0.099	0.037	2.21935e-29	6.19177e-25
1233	cDC-like	IL1R2	1.61017	0.037	0.005	1.19038e-28	3.32104e-24
1234	cDC-like	MSR1	1.2476	0.071	0.022	4.40017e-28	1.2276e-23
1235	cDC-like	TLR6	1.13681	0.074	0.023	1.67412e-27	4.67062e-23
1236	cDC-like	CLCN5	1.39517	0.05	0.014	8.62791e-27	2.4071e-22
1237	cDC-like	PLAU	1.60508	0.038	0.006	9.76625e-27	2.72469e-22
1238	cDC-like	GPR34	1.68166	0.035	0.005	2.78714e-26	7.77584e-22
1239	cDC-like	LGALS9C	1.09788	0.047	0.012	1.09654e-25	3.05923e-21
1240	cDC-like	PIK3R6	1.3634	0.043	0.009	1.80179e-25	5.02681e-21
1241	cDC-like	CCDC144A	1.05078	0.062	0.02	1.90994e-25	5.32853e-21
1242	cDC-like	SMPD3	1.33146	0.038	0.007	2.7954e-25	7.79889e-21
1243	cDC-like	HAVCR2	1.02592	0.073	0.024	1.24953e-24	3.48606e-20
1244	cDC-like	PAX8-AS1	1.06735	0.058	0.017	1.27664e-24	3.56169e-20
1245	cDC-like	MIR3681HG	1.82236	0.021	0.001	1.96378e-24	5.47876e-20
1246	cDC-like	CACNA2D3	1.4194	0.044	0.01	4.68396e-24	1.30678e-19
1247	cDC-like	SLC4A3	1.78602	0.018	0.001	8.71231e-24	2.43065e-19
1248	cDC-like	C1QC	2.79255	0.019	0.002	1.1733e-23	3.27338e-19
1249	cDC-like	CD101	1.37648	0.035	0.007	5.62577e-23	1.56953e-18
1250	cDC-like	GOLGA8M	1.05056	0.048	0.013	5.77117e-23	1.6101e-18
1251	cDC-like	USP32P1	1.07737	0.055	0.016	1.01798e-22	2.84006e-18
1252	cDC-like	FILIP1L	1.59706	0.035	0.007	1.51849e-22	4.23643e-18
1253	cDC-like	HOXB6	1.1948	0.064	0.022	4.3761e-22	1.22089e-17
1254	cDC-like	FCGR2C	1.22356	0.041	0.01	2.80631e-21	7.82932e-17
1255	cDC-like	CLEC4F	2.25278	0.014	0.001	6.24399e-21	1.74201e-16
1256	cDC-like	SERPINF1	1.31466	0.035	0.007	7.98543e-21	2.22786e-16
1257	cDC-like	ACPP	1.03533	0.064	0.022	2.56799e-20	7.16443e-16
1258	cDC-like	SEMA4A	1.06335	0.059	0.02	8.06468e-20	2.24997e-15
1259	cDC-like	C1QB	2.3842	0.019	0.002	1.30115e-19	3.63008e-15
1260	cDC-like	C2orf91	1.48517	0.018	0.002	4.56235e-19	1.27285e-14
1261	cDC-like	TNFRSF11A	1.5823	0.024	0.004	1.88731e-18	5.26542e-14
1262	cDC-like	BCL2L10	1.58975	0.021	0.002	1.98299e-18	5.53235e-14
1263	cDC-like	LOC100507642	1.16674	0.042	0.011	1.1765e-17	3.28232e-13
1264	cDC-like	GOLGA8O	1.18259	0.038	0.011	1.42006e-17	3.96183e-13
1265	cDC-like	SERPINF2	1.53268	0.02	0.003	1.5481e-17	4.31904e-13
1266	cDC-like	VTRNA1-3	1.0375	0.068	0.028	3.13212e-17	8.7383e-13
1267	cDC-like	SNAI3	1.01226	0.035	0.009	6.18324e-17	1.72506e-12
1268	cDC-like	SNX8	1.14682	0.039	0.012	7.8988e-17	2.20369e-12
1269	cDC-like	ZNF385A	1.05944	0.051	0.018	1.14094e-16	3.1831e-12
1270	cDC-like	CD72	1.35974	0.022	0.003	2.41669e-16	6.74232e-12
1271	cDC-like	IL1R1	1.21714	0.032	0.007	3.27903e-16	9.14817e-12
1272	cDC-like	CTTNBP2NL	1.08026	0.047	0.016	6.14273e-16	1.71376e-11
1273	cDC-like	SIGLEC12	1.12189	0.023	0.004	1.27032e-15	3.54406e-11
1274	cDC-like	PID1	1.53574	0.019	0.003	2.1883e-15	6.10513e-11
1275	cDC-like	GOLGA8IP	1.06283	0.042	0.013	4.04502e-15	1.12852e-10
1276	cDC-like	BATF3	1.64976	0.021	0.004	5.50727e-15	1.53647e-10
1277	cDC-like	ARPIN	1.29521	0.033	0.009	5.71821e-15	1.59532e-10
1278	cDC-like	LOC100506388	1.60571	0.012	0.001	6.53247e-15	1.82249e-10
1279	cDC-like	FAM20C	1.0085	0.029	0.007	1.03921e-14	2.89929e-10
1280	cDC-like	LINC02182	1.8555	0.01	0	1.39325e-14	3.88703e-10
1281	cDC-like	KCNA5	1.30928	0.012	0.001	1.82482e-14	5.09106e-10
1282	cDC-like	PTGFRN	1.19387	0.02	0.004	2.18485e-14	6.0955e-10
1283	cDC-like	DFNA5	1.59206	0.015	0.001	2.38746e-14	6.66079e-10
1284	cDC-like	REPS2	1.02735	0.045	0.017	8.63992e-14	2.41045e-09
1285	cDC-like	SLC41A2	1.12319	0.022	0.005	1.11326e-13	3.10588e-09
1286	cDC-like	BMF	1.09355	0.04	0.013	1.42263e-13	3.969e-09
1287	cDC-like	TMEM236	1.3236	0.024	0.005	3.28217e-13	9.15694e-09
1288	cDC-like	BEND6	1.21675	0.025	0.006	3.33858e-13	9.31431e-09
1289	cDC-like	KCNMB1	1.49683	0.018	0.003	5.56834e-13	1.55351e-08
1290	cDC-like	CXCL16	1.21975	0.032	0.01	1.13131e-12	3.15624e-08
1291	cDC-like	PTPRO	1.04827	0.031	0.009	1.34752e-12	3.75946e-08
1292	cDC-like	FBLN2	1.27171	0.018	0.003	1.40164e-12	3.91044e-08
1293	cDC-like	CYP2U1	1.08529	0.031	0.009	2.12526e-12	5.92925e-08
1294	cDC-like	MYCL	1.46351	0.016	0.002	3.30065e-12	9.20847e-08
1295	cDC-like	GPR35	1.0847	0.022	0.005	4.84134e-12	1.35069e-07
1296	cDC-like	ADORA3	1.5209	0.011	0.001	6.8991e-12	1.92478e-07
1297	cDC-like	CSN1S1	1.30876	0.018	0.003	7.34549e-12	2.04932e-07
1298	cDC-like	ENHO	1.49168	0.01	0.001	7.6747e-12	2.14116e-07
1299	cDC-like	FPR3	1.42602	0.008	0.001	1.18244e-11	3.29889e-07
1300	cDC-like	ZNF503	1.10188	0.034	0.012	1.2002e-11	3.34843e-07
1301	cDC-like	CD300LB	1.06295	0.032	0.01	1.26592e-11	3.5318e-07
1302	cDC-like	MYBPH	1.25534	0.01	0.001	1.53882e-11	4.29316e-07
1303	cDC-like	ECM1	1.25829	0.021	0.005	1.5644e-11	4.36451e-07
1304	cDC-like	PMP22	1.19905	0.017	0.004	1.597e-11	4.45547e-07
1305	cDC-like	GPNMB	1.58783	0.012	0.002	1.7613e-11	4.91386e-07
1306	cDC-like	MS4A4E	1.05927	0.036	0.013	2.23647e-11	6.23954e-07
1307	cDC-like	OTOA	1.24835	0.01	0.001	3.07591e-11	8.58148e-07
1308	cDC-like	ST14	1.00583	0.028	0.009	3.83629e-11	1.07029e-06
1309	cDC-like	MPZL2	1.1719	0.019	0.004	5.6773e-11	1.58391e-06
1310	cDC-like	CCSER1	1.29452	0.028	0.009	7.66866e-11	2.13948e-06
1311	cDC-like	KRT8	1.09166	0.027	0.008	1.58873e-10	4.4324e-06
1312	cDC-like	ABCA6	1.45515	0.017	0.004	1.66402e-10	4.64244e-06
1313	cDC-like	PDE7B	1.01905	0.027	0.008	1.75352e-10	4.89213e-06
1314	cDC-like	RHOBTB1	1.0393	0.03	0.01	2.19528e-10	6.12462e-06
1315	cDC-like	ADGRD1	1.15667	0.013	0.002	2.28794e-10	6.38313e-06
1316	cDC-like	ADGRE3	1.32201	0.015	0.003	3.18514e-10	8.88623e-06
1317	cDC-like	SLC37A2	1.10934	0.024	0.007	8.19928e-10	2.28752e-05
1318	cDC-like	MB	1.10532	0.012	0.002	1.51516e-09	4.22713e-05
1319	cDC-like	ZNF296	1.1038	0.02	0.005	1.63911e-09	4.57294e-05
1320	cDC-like	GHRL	1.35977	0.012	0.002	1.77341e-09	4.94763e-05
1321	cDC-like	CMTM1	1.2688	0.015	0.003	2.21622e-09	6.18304e-05
1322	cDC-like	VENTX	1.00749	0.024	0.007	4.0598e-09	0.000113264
1323	cDC-like	SYT2	1.23246	0.011	0.002	6.78063e-09	0.000189173
1324	cDC-like	LHFP	1.04415	0.018	0.005	7.6884e-09	0.000214499
1325	cDC-like	NHSL1	1.0083	0.021	0.006	1.03672e-08	0.000289235
1326	cDC-like	HTR7	1.1312	0.016	0.004	1.32182e-08	0.000368775
1327	cDC-like	TIFAB	1.21893	0.011	0.002	1.42985e-08	0.000398914
1328	cDC-like	LINC00877	1.29891	0.015	0.003	1.51993e-08	0.000424045
1329	cDC-like	DTNA	1.23629	0.015	0.003	1.62002e-08	0.00045197
1330	cDC-like	MS4A6E	1.17626	0.011	0.002	1.81541e-08	0.000506482
1331	cDC-like	TNFSF9	1.05286	0.016	0.004	1.93768e-08	0.000540593
1332	cDC-like	DEGS2	1.19355	0.011	0.002	2.34034e-08	0.000652933
1333	cDC-like	HOMER2	1.05661	0.025	0.009	2.63311e-08	0.000734612
1334	cDC-like	FAM109A	1.06838	0.019	0.005	4.5227e-08	0.00126179
1335	cDC-like	HSPA7	1.06725	0.021	0.007	5.2098e-08	0.00145348
1336	cDC-like	DCANP1	1.07252	0.011	0.002	5.78308e-08	0.00161342
1337	cDC-like	EMILIN1	1.02301	0.023	0.008	1.13205e-07	0.00315832
1338	cDC-like	HFE	1.37169	0.009	0.001	1.21963e-07	0.00340266
1339	cDC-like	GTF2IRD1	1.05229	0.009	0.001	1.33894e-07	0.00373552
1340	cDC-like	LOC101927143	1.23618	0.008	0.001	1.4225e-07	0.00396864
1341	cDC-like	RXFP1	1.09419	0.023	0.009	2.18728e-07	0.0061023
1342	cDC-like	ETV5	1.20195	0.014	0.004	3.83907e-07	0.0107106
1343	cDC-like	LPAR1	1.06759	0.012	0.003	8.15596e-07	0.0227543
1344	cDC-like	CLCN1	1.15362	0.01	0.002	9.9772e-07	0.0278354
1345	cDC-like	SOWAHD	1.0586	0.015	0.004	1.26435e-06	0.035274
1346	cDC-like	SCGB3A1	1.17608	0.009	0.002	1.68827e-06	0.047101
1347	Mono-like	CD163	2.87313	0.249	0.022	0	0
1348	Mono-like	MAFB	2.42115	0.323	0.035	0	0
1349	Mono-like	CXCL8	2.38323	0.307	0.05	0	0
1350	Mono-like	TLR4	2.13306	0.327	0.055	0	0
1351	Mono-like	VCAN	2.06568	0.905	0.152	0	0
1352	Mono-like	SERPINA1	2.03263	0.313	0.045	0	0
1353	Mono-like	S100A9	2.01369	0.975	0.223	0	0
1354	Mono-like	TNFAIP2	1.98669	0.524	0.114	0	0
1355	Mono-like	LYZ	1.92097	0.997	0.361	0	0
1356	Mono-like	CFD	1.90676	0.899	0.261	0	0
1357	Mono-like	CD68	1.87562	0.527	0.111	0	0
1358	Mono-like	LGALS3	1.85996	0.592	0.125	0	0
1359	Mono-like	IFI30	1.8381	0.601	0.12	0	0
1360	Mono-like	FCN1	1.82456	0.629	0.095	0	0
1361	Mono-like	DMXL2	1.77676	0.402	0.092	0	0
1362	Mono-like	SAT1	1.77368	0.831	0.316	0	0
1363	Mono-like	S100A8	1.77002	0.958	0.193	0	0
1364	Mono-like	NCF2	1.71589	0.454	0.098	0	0
1365	Mono-like	CTSD	1.68706	0.536	0.162	0	0
1366	Mono-like	GRN	1.67062	0.54	0.154	0	0
1367	Mono-like	SCPEP1	1.64259	0.416	0.107	0	0
1368	Mono-like	ADA2	1.63347	0.48	0.131	0	0
1369	Mono-like	MNDA	1.62497	0.804	0.192	0	0
1370	Mono-like	CTSS	1.61904	0.91	0.43	0	0
1371	Mono-like	MS4A7	1.57674	0.398	0.09	0	0
1372	Mono-like	VMP1	1.57247	0.576	0.225	0	0
1373	Mono-like	CYBB	1.56818	0.686	0.176	0	0
1374	Mono-like	PSAP	1.56145	0.932	0.427	0	0
1375	Mono-like	FCER1G	1.54601	0.615	0.164	0	0
1376	Mono-like	DUSP1	1.52725	0.549	0.197	0	0
1377	Mono-like	CSTA	1.51435	0.704	0.204	0	0
1378	Mono-like	FGL2	1.4977	0.535	0.126	0	0
1379	Mono-like	MS4A6A	1.46875	0.541	0.133	0	0
1380	Mono-like	CTSB	1.45294	0.572	0.195	0	0
1381	Mono-like	S100A10	1.44904	0.604	0.207	0	0
1382	Mono-like	TNFSF13B	1.41678	0.52	0.179	0	0
1383	Mono-like	FTL	1.4088	0.987	0.764	0	0
1384	Mono-like	APLP2	1.39017	0.844	0.387	0	0
1385	Mono-like	SRGN	1.38893	0.967	0.613	0	0
1386	Mono-like	CLEC12A	1.3647	0.531	0.189	0	0
1387	Mono-like	NEAT1	1.35945	0.734	0.474	0	0
1388	Mono-like	AIF1	1.32479	0.868	0.4	0	0
1389	Mono-like	TYROBP	1.31357	0.822	0.321	0	0
1390	Mono-like	LYST	1.25106	0.689	0.278	0	0
1391	Mono-like	ANXA2	1.21517	0.591	0.225	0	0
1392	Mono-like	MCL1	1.20609	0.642	0.315	0	0
1393	Mono-like	FTH1	1.16807	0.927	0.642	0	0
1394	Mono-like	ANXA1	1.13117	0.796	0.481	0	0
1395	Mono-like	CST3	1.12484	0.619	0.237	0	0
1396	Mono-like	S100A6	1.03014	0.889	0.515	0	0
1397	Mono-like	TKT	1.01037	0.739	0.411	0	0
1398	Mono-like	MARCKS	1.8786	0.362	0.085	9.14718077366942e-319	2.55197196404603e-314
1399	Mono-like	ITGB2	1.10301	0.626	0.276	8.67220177304519e-316	2.41945757266188e-311
1400	Mono-like	VSIR	1.39565	0.494	0.182	8.95709608157074e-316	2.49894023579742e-311
1401	Mono-like	PLIN2	1.67211	0.435	0.152	1.34701e-305	3.75802e-301
1402	Mono-like	MPEG1	1.67049	0.358	0.073	6.69546e-301	1.86797e-296
1403	Mono-like	TYMP	1.63699	0.369	0.086	1.52903e-291	4.26584e-287
1404	Mono-like	CD14	2.01607	0.271	0.038	4.09826e-283	1.14337e-278
1405	Mono-like	LST1	1.10389	0.566	0.233	5.79544e-282	1.61687e-277
1406	Mono-like	CD302	1.1824	0.523	0.224	1.98988e-270	5.55157e-266
1407	Mono-like	CLEC7A	1.9378	0.271	0.042	1.46993e-268	4.10097e-264
1408	Mono-like	RNASE2	1.20602	0.493	0.169	1.68802e-266	4.70941e-262
1409	Mono-like	NFKBIA	1.25934	0.561	0.301	5.23095e-262	1.45938e-257
1410	Mono-like	ZFP36	1.32871	0.467	0.174	9.61981e-257	2.68383e-252
1411	Mono-like	FOS	1.01088	0.65	0.365	2.32643e-256	6.4905e-252
1412	Mono-like	TMEM170B	2.01562	0.264	0.048	3.04028e-256	8.48208e-252
1413	Mono-like	FGR	1.68312	0.31	0.066	3.05416e-255	8.5208e-251
1414	Mono-like	BCL2A1	1.8338	0.299	0.065	8.52763e-251	2.37912e-246
1415	Mono-like	NAMPT	1.58413	0.366	0.114	8.92023e-249	2.48866e-244
1416	Mono-like	ARL4A	1.5399	0.371	0.118	9.73422e-249	2.71575e-244
1417	Mono-like	DUSP6	1.24036	0.498	0.206	9.78302e-249	2.72937e-244
1418	Mono-like	ASAH1	1.33525	0.428	0.156	4.68176e-247	1.30616e-242
1419	Mono-like	BCL6	2.1572	0.227	0.034	6.74427e-240	1.88158e-235
1420	Mono-like	CEBPD	1.67438	0.309	0.072	2.91341e-237	8.12812e-233
1421	Mono-like	IFNGR1	1.37055	0.409	0.144	3.26037e-234	9.0961e-230
1422	Mono-like	C1orf162	1.45895	0.358	0.1	9.77448e-234	2.72698e-229
1423	Mono-like	CR1	2.22964	0.206	0.027	2.23191e-232	6.22679e-228
1424	Mono-like	LMNA	1.47374	0.358	0.105	4.51762e-230	1.26037e-225
1425	Mono-like	PTAFR	1.76451	0.264	0.056	1.82102e-222	5.08046e-218
1426	Mono-like	S100A11	1.33895	0.386	0.122	1.12096e-221	3.12736e-217
1427	Mono-like	KCTD12	1.56544	0.311	0.077	1.27864e-220	3.56728e-216
1428	Mono-like	C5AR1	2.0857	0.205	0.027	1.3511e-217	3.76944e-213
1429	Mono-like	KLF4	1.61451	0.296	0.076	1.94012e-217	5.41275e-213
1430	Mono-like	CTSH	1.29722	0.367	0.111	8.73842e-217	2.43793e-212
1431	Mono-like	NPC2	1.20069	0.429	0.179	2.48984e-215	6.94641e-211
1432	Mono-like	AOAH	1.56343	0.287	0.067	9.85233e-214	2.7487e-209
1433	Mono-like	MEGF9	1.34401	0.354	0.11	1.63508e-209	4.5617e-205
1434	Mono-like	IL17RA	1.3296	0.361	0.112	6.82443e-209	1.90395e-204
1435	Mono-like	IRAK3	1.15278	0.434	0.182	1.95948e-205	5.46675e-201
1436	Mono-like	EMILIN2	1.43769	0.316	0.097	8.50615e-204	2.37313e-199
1437	Mono-like	GPCPD1	1.14635	0.432	0.185	1.5386e-197	4.29254e-193
1438	Mono-like	FCGR2A	1.66482	0.252	0.055	9.75935e-196	2.72276e-191
1439	Mono-like	HCK	1.47009	0.286	0.077	1.55183e-194	4.32945e-190
1440	Mono-like	ZFAND5	1.04161	0.484	0.248	2.01559e-190	5.6233e-186
1441	Mono-like	FBXL5	1.15647	0.419	0.177	1.40729e-189	3.9262e-185
1442	Mono-like	FCGRT	1.51439	0.263	0.07	2.14423e-187	5.98218e-183
1443	Mono-like	JUN	1.20198	0.458	0.271	5.55576e-187	1.55e-182
1444	Mono-like	MS4A10	2.13069	0.181	0.027	1.10716e-186	3.08887e-182
1445	Mono-like	HSPA5	1.03698	0.591	0.455	1.47098e-185	4.10389e-181
1446	Mono-like	IRS2	1.55167	0.272	0.073	2.407e-184	6.71529e-180
1447	Mono-like	LRP1	1.97815	0.182	0.027	7.45817e-184	2.08075e-179
1448	Mono-like	LILRB3	1.68804	0.216	0.042	1.18049e-178	3.29344e-174
1449	Mono-like	HK3	2.08179	0.169	0.023	7.11801e-178	1.98585e-173
1450	Mono-like	CEBPB	1.60639	0.244	0.061	2.40869e-177	6.72001e-173
1451	Mono-like	AP1S2	1.14992	0.38	0.147	2.19288e-173	6.11792e-169
1452	Mono-like	RASSF4	1.46519	0.258	0.067	2.5238e-173	7.04114e-169
1453	Mono-like	CFP	1.42697	0.26	0.071	1.06029e-172	2.95809e-168
1454	Mono-like	PLD3	1.40275	0.282	0.084	1.02068e-170	2.8476e-166
1455	Mono-like	ATP2B1-AS1	1.67357	0.235	0.057	2.00678e-169	5.59871e-165
1456	Mono-like	SLC11A1	1.81969	0.185	0.031	2.97605e-169	8.30287e-165
1457	Mono-like	PLAUR	1.6439	0.231	0.057	3.39709e-168	9.47754e-164
1458	Mono-like	LILRB2	1.67709	0.209	0.041	3.6772e-165	1.0259e-160
1459	Mono-like	FKBP5	1.0431	0.362	0.256	4.8836e-164	1.36248e-159
1460	Mono-like	ACSL1	1.74288	0.2	0.043	9.77402e-162	2.72685e-157
1461	Mono-like	PTPRE	1.05402	0.374	0.148	6.16876e-160	1.72102e-155
1462	Mono-like	NAIP	1.20172	0.313	0.11	3.38094e-159	9.43248e-155
1463	Mono-like	SAP30	1.75973	0.207	0.06	6.80367e-159	1.89816e-154
1464	Mono-like	CSGALNACT2	1.13385	0.352	0.141	1.08697e-157	3.03255e-153
1465	Mono-like	RNF130	1.03076	0.373	0.169	1.77129e-152	4.94171e-148
1466	Mono-like	CD300E	2.07608	0.141	0.018	1.5175e-149	4.23369e-145
1467	Mono-like	MXD1	1.19485	0.327	0.133	2.00038e-148	5.58086e-144
1468	Mono-like	NFIL3	1.73787	0.188	0.042	2.59294e-147	7.23404e-143
1469	Mono-like	CD86	1.60456	0.208	0.049	4.10434e-147	1.14507e-142
1470	Mono-like	HIF1A	1.12159	0.381	0.194	7.63562e-147	2.13026e-142
1471	Mono-like	IGSF6	1.18196	0.28	0.086	1.16087e-146	3.23871e-142
1472	Mono-like	THBS1	1.7965	0.187	0.038	6.76121e-146	1.88631e-141
1473	Mono-like	OGFRL1	1.12675	0.324	0.126	9.37126e-146	2.61449e-141
1474	Mono-like	SLC31A2	1.75202	0.181	0.039	1.37255e-144	3.82928e-140
1475	Mono-like	KLF10	1.21981	0.319	0.129	1.29586e-143	3.61531e-139
1476	Mono-like	SMIM25	2.2118	0.118	0.012	6.87578e-141	1.91827e-136
1477	Mono-like	ITGAX	1.23143	0.272	0.087	7.78669e-140	2.17241e-135
1478	Mono-like	SIRPB1	1.94888	0.144	0.023	3.01592e-139	8.41412e-135
1479	Mono-like	SYK	1.01124	0.355	0.159	2.7415e-135	7.6485e-131
1480	Mono-like	TLR2	1.46866	0.212	0.06	3.33892e-134	9.31524e-130
1481	Mono-like	GNS	1.34597	0.23	0.069	7.60531e-134	2.1218e-129
1482	Mono-like	PILRA	1.75288	0.152	0.026	4.81774e-133	1.3441e-128
1483	Mono-like	MARCH11	1.3331	0.232	0.065	1.48971e-132	4.15613e-128
1484	Mono-like	PDK4	2.11391	0.131	0.019	6.72407e-131	1.87595e-126
1485	Mono-like	NFKBIZ	1.03774	0.381	0.186	1.06716e-130	2.97728e-126
1486	Mono-like	CD93	1.51174	0.203	0.054	2.34938e-130	6.55453e-126
1487	Mono-like	SDCBP	1.02087	0.332	0.14	5.29732e-130	1.4779e-125
1488	Mono-like	TFEC	1.24125	0.266	0.099	8.6097e-130	2.40202e-125
1489	Mono-like	P2RY13	1.50762	0.186	0.043	1.11156e-129	3.10115e-125
1490	Mono-like	BST1	1.57824	0.187	0.051	4.24064e-129	1.18309e-124
1491	Mono-like	FGD2	1.6114	0.176	0.039	3.70193e-126	1.0328e-121
1492	Mono-like	ARRB2	1.01398	0.32	0.137	9.98534e-126	2.78581e-121
1493	Mono-like	FPR1	1.69434	0.143	0.024	2.02623e-125	5.65298e-121
1494	Mono-like	TREM1	2.11996	0.116	0.016	6.41088e-124	1.78857e-119
1495	Mono-like	NCF1	1.82483	0.137	0.023	1.89901e-122	5.29804e-118
1496	Mono-like	ITGAM	1.39007	0.194	0.051	2.12593e-120	5.93112e-116
1497	Mono-like	CPPED1	1.25617	0.227	0.082	1.92571e-119	5.37254e-115
1498	Mono-like	CAPG	1.19254	0.256	0.095	3.1828e-119	8.87968e-115
1499	Mono-like	RGS2	1.13945	0.294	0.111	3.88842e-119	1.08483e-114
1500	Mono-like	MEFV	1.94426	0.124	0.019	1.94513e-117	5.42673e-113
1501	Mono-like	LGALS2	1.60247	0.163	0.035	2.7873e-117	7.77628e-113
1502	Mono-like	RNU4ATAC	1.51345	0.179	0.054	2.2591e-116	6.30267e-112
1503	Mono-like	IFNGR2	1.49437	0.181	0.05	1.89613e-115	5.29e-111
1504	Mono-like	SLC1A3	2.1859	0.107	0.015	1.7496e-114	4.8812e-110
1505	Mono-like	PLBD1	1.11796	0.173	0.044	1.76629e-112	4.92778e-108
1506	Mono-like	CDC42EP3	1.08434	0.282	0.113	1.50041e-110	4.18601e-106
1507	Mono-like	PCAT18	1.83461	0.13	0.026	1.23207e-109	3.43735e-105
1508	Mono-like	THEMIS2	1.31758	0.2	0.064	6.00523e-108	1.6754e-103
1509	Mono-like	CRISPLD2	2.08411	0.098	0.012	3.05258e-105	8.51639e-101
1510	Mono-like	RNASE6	1.09962	0.257	0.099	3.77959e-105	1.05447e-100
1511	Mono-like	IER3	1.6546	0.146	0.033	7.96435e-105	2.22197e-100
1512	Mono-like	RAB31	1.11269	0.241	0.089	8.45027e-105	2.35754e-100
1513	Mono-like	SGMS2	1.83705	0.121	0.023	2.20563e-104	6.1535e-100
1514	Mono-like	STX11	1.43782	0.173	0.048	2.42101e-104	6.75437e-100
1515	Mono-like	LOC441081	1.5671	0.146	0.035	2.49224e-104	6.95311e-100
1516	Mono-like	PLXDC2	1.24327	0.21	0.07	1.08137e-101	3.01691e-97
1517	Mono-like	APOBEC3A	2.15608	0.098	0.013	5.52416e-101	1.54118e-96
1518	Mono-like	SCIMP	1.43409	0.158	0.039	2.11867e-100	5.91087e-96
1519	Mono-like	MCTP1	1.36232	0.172	0.056	6.7577e-100	1.88533e-95
1520	Mono-like	FBP1	1.57186	0.139	0.034	2.52153e-95	7.03481e-91
1521	Mono-like	FAM198B	1.68723	0.122	0.025	4.64217e-95	1.29512e-90
1522	Mono-like	UBE2D1	1.12744	0.208	0.078	1.58324e-94	4.41708e-90
1523	Mono-like	SERPINB10	1.50072	0.148	0.04	4.33159e-94	1.20847e-89
1524	Mono-like	CES1	1.75443	0.109	0.021	3.71087e-93	1.0353e-88
1525	Mono-like	FGD4	1.45934	0.149	0.039	6.32333e-93	1.76415e-88
1526	Mono-like	IL13RA1	1.14579	0.207	0.072	6.42536e-93	1.79261e-88
1527	Mono-like	SLC8A1	1.46156	0.14	0.033	6.40685e-92	1.78745e-87
1528	Mono-like	CLEC4E	1.95466	0.086	0.011	3.33958e-91	9.3171e-87
1529	Mono-like	CTSL	1.75416	0.11	0.022	1.17988e-90	3.29176e-86
1530	Mono-like	SRGAP1	1.97758	0.092	0.014	5.39489e-90	1.50512e-85
1531	Mono-like	GM2A	1.11388	0.204	0.087	1.14507e-89	3.19464e-85
1532	Mono-like	DPYD	1.08602	0.217	0.083	1.93414e-89	5.39605e-85
1533	Mono-like	SULT1A1	1.18855	0.176	0.064	4.54436e-89	1.26783e-84
1534	Mono-like	C9orf72	1.25876	0.17	0.053	1.13968e-88	3.17958e-84
1535	Mono-like	NUDT16	1.42532	0.157	0.053	7.71457e-87	2.15229e-82
1536	Mono-like	AGFG1	1.07915	0.214	0.084	7.87242e-87	2.19633e-82
1537	Mono-like	CCR1	1.66923	0.112	0.023	2.3534e-86	6.56576e-82
1538	Mono-like	MIR22HG	1.49766	0.136	0.034	4.12126e-86	1.14979e-81
1539	Mono-like	SHTN1	1.43472	0.134	0.034	7.76562e-86	2.16653e-81
1540	Mono-like	CPM	1.66217	0.122	0.031	1.42936e-85	3.98777e-81
1541	Mono-like	CPD	1.09427	0.195	0.078	2.31596e-85	6.4613e-81
1542	Mono-like	LY86	1.03694	0.228	0.092	6.90023e-85	1.92509e-80
1543	Mono-like	RNU5F-1	1.39446	0.145	0.043	8.78681e-85	2.45143e-80
1544	Mono-like	VSIG4	2.36069	0.065	0.005	1.11537e-84	3.11177e-80
1545	Mono-like	EREG	1.64364	0.131	0.038	3.42323e-84	9.55047e-80
1546	Mono-like	BRI3	1.17735	0.176	0.061	3.13884e-83	8.75705e-79
1547	Mono-like	RNU4-2	1.41447	0.144	0.045	7.39118e-81	2.06207e-76
1548	Mono-like	GAS7	1.21123	0.173	0.06	4.23491e-80	1.1815e-75
1549	Mono-like	NFAM1	1.78835	0.09	0.015	5.556e-80	1.55007e-75
1550	Mono-like	RBM47	1.48493	0.128	0.033	5.9936e-80	1.67215e-75
1551	Mono-like	SLC7A7	1.71658	0.095	0.016	7.56382e-80	2.11023e-75
1552	Mono-like	SLC24A4	1.71016	0.103	0.021	9.40725e-80	2.62453e-75
1553	Mono-like	AGTRAP	1.1162	0.179	0.07	1.01498e-79	2.83169e-75
1554	Mono-like	STAB1	1.2207	0.163	0.058	1.50564e-79	4.20059e-75
1555	Mono-like	VSTM1	1.76751	0.092	0.017	2.57196e-79	7.17551e-75
1556	Mono-like	FUT4	1.23142	0.161	0.065	6.59009e-79	1.83857e-74
1557	Mono-like	TRIB1	1.3504	0.158	0.053	7.4203e-79	2.07019e-74
1558	Mono-like	MCEMP1	1.627	0.114	0.027	2.57355e-78	7.17994e-74
1559	Mono-like	C3AR1	1.8462	0.086	0.014	5.73232e-78	1.59926e-73
1560	Mono-like	RXRA	1.29391	0.137	0.04	8.31226e-78	2.31904e-73
1561	Mono-like	SIRPA	1.42427	0.126	0.034	1.33398e-77	3.72167e-73
1562	Mono-like	PCOLCE2	2.12052	0.068	0.009	1.79948e-77	5.02037e-73
1563	Mono-like	AP5B1	1.41026	0.127	0.038	4.75538e-77	1.3267e-72
1564	Mono-like	HNMT	1.33945	0.13	0.038	1.42023e-74	3.96229e-70
1565	Mono-like	SORT1	1.24205	0.157	0.054	2.40918e-74	6.72137e-70
1566	Mono-like	ANXA2P2	1.02165	0.196	0.077	7.72202e-74	2.15437e-69
1567	Mono-like	CTSZ	1.18919	0.149	0.049	5.652e-73	1.57685e-68
1568	Mono-like	TNFSF13	1.03603	0.188	0.08	8.86937e-73	2.47446e-68
1569	Mono-like	HEXB	1.02049	0.182	0.079	1.45159e-72	4.0498e-68
1570	Mono-like	NCF1C	1.5048	0.106	0.023	1.91043e-71	5.3299e-67
1571	Mono-like	LACTB	1.01531	0.187	0.083	3.1088e-71	8.67325e-67
1572	Mono-like	LRRC25	1.71163	0.084	0.015	1.34831e-70	3.76166e-66
1573	Mono-like	LILRA2	1.33202	0.127	0.037	2.91434e-70	8.1307e-66
1574	Mono-like	TLR8	1.83052	0.082	0.015	2.0641e-69	5.75863e-65
1575	Mono-like	LOC100996842	1.53094	0.098	0.025	2.81537e-69	7.85459e-65
1576	Mono-like	HVCN1	1.20397	0.152	0.05	3.04862e-69	8.50534e-65
1577	Mono-like	RXFP2	1.82202	0.078	0.015	2.56247e-68	7.14903e-64
1578	Mono-like	CSF2RA	1.32082	0.131	0.041	9.23753e-68	2.57718e-63
1579	Mono-like	NADK	1.06894	0.171	0.076	2.03464e-67	5.67644e-63
1580	Mono-like	GAA	1.47756	0.111	0.032	1.25651e-66	3.50555e-62
1581	Mono-like	SERPINB2	1.85867	0.09	0.022	3.81444e-66	1.06419e-61
1582	Mono-like	LRRK2	1.20696	0.123	0.034	1.17123e-65	3.26761e-61
1583	Mono-like	CD1D	1.46086	0.11	0.03	5.40367e-65	1.50757e-60
1584	Mono-like	CDKN1A	1.14047	0.154	0.056	8.33516e-65	2.32543e-60
1585	Mono-like	EAF1	1.30133	0.125	0.046	9.19998e-65	2.5667e-60
1586	Mono-like	CTSA	1.02411	0.173	0.076	1.8856e-64	5.26062e-60
1587	Mono-like	CDA	1.8455	0.07	0.011	3.19004e-64	8.8999e-60
1588	Mono-like	S100P	1.81065	0.073	0.012	5.9741e-64	1.66671e-59
1589	Mono-like	SIGLEC10	1.56695	0.083	0.016	8.18339e-64	2.28308e-59
1590	Mono-like	OSBPL11	1.06938	0.155	0.061	9.63467e-64	2.68798e-59
1591	Mono-like	SMIM3	1.04802	0.169	0.083	1.78035e-63	4.96701e-59
1592	Mono-like	FKBP15	1.00853	0.158	0.065	2.1329e-63	5.95058e-59
1593	Mono-like	MARCO	2.03856	0.06	0.008	2.99269e-62	8.34932e-58
1594	Mono-like	NT5DC2	1.45722	0.099	0.03	5.11894e-62	1.42813e-57
1595	Mono-like	SPI1	1.20007	0.123	0.043	5.64257e-62	1.57422e-57
1596	Mono-like	APOBR	1.20259	0.125	0.038	5.94269e-62	1.65795e-57
1597	Mono-like	FRMD3	1.86645	0.069	0.013	6.88115e-62	1.91977e-57
1598	Mono-like	LOC100996385	1.1484	0.15	0.056	7.5174e-62	2.09728e-57
1599	Mono-like	ALDH3B1	1.15354	0.144	0.057	9.34505e-62	2.60718e-57
1600	Mono-like	RRP12	1.43818	0.097	0.029	3.2123e-61	8.962e-57
1601	Mono-like	C19orf38	1.49682	0.091	0.022	6.86105e-61	1.91417e-56
1602	Mono-like	F13A1	1.00916	0.18	0.076	9.30654e-61	2.59643e-56
1603	Mono-like	HMOX1	1.73298	0.069	0.011	2.64339e-60	7.3748e-56
1604	Mono-like	RAB24	1.08297	0.154	0.058	2.64525e-60	7.37997e-56
1605	Mono-like	PYGL	1.03679	0.157	0.073	3.65221e-60	1.01893e-55
1606	Mono-like	ARHGAP26	1.0112	0.163	0.063	2.49099e-59	6.94963e-55
1607	Mono-like	TOM1	1.20333	0.114	0.035	1.13837e-58	3.17594e-54
1608	Mono-like	MANBA	1.03408	0.158	0.067	1.32837e-58	3.70602e-54
1609	Mono-like	MTSS1	1.02582	0.145	0.056	2.16896e-57	6.05119e-53
1610	Mono-like	CLU	1.04159	0.141	0.064	2.99336e-57	8.35117e-53
1611	Mono-like	HOTAIRM1	1.04286	0.145	0.054	1.72386e-56	4.80939e-52
1612	Mono-like	OSCAR	1.57792	0.078	0.017	6.30513e-56	1.75907e-51
1613	Mono-like	KCNE3	1.0212	0.134	0.057	9.07175e-56	2.53093e-51
1614	Mono-like	ADAM9	1.504	0.085	0.024	4.10402e-55	1.14498e-50
1615	Mono-like	NINJ1	1.25402	0.104	0.032	6.09908e-55	1.70158e-50
1616	Mono-like	VNN2	1.27871	0.109	0.033	6.43132e-55	1.79427e-50
1617	Mono-like	PIWIL4	1.3389	0.089	0.028	8.79035e-55	2.45242e-50
1618	Mono-like	ZNF438	1.34255	0.097	0.03	1.55466e-54	4.33734e-50
1619	Mono-like	FAM157B	1.3252	0.09	0.025	2.86063e-54	7.98087e-50
1620	Mono-like	MARC1	1.45787	0.077	0.021	7.93247e-54	2.21308e-49
1621	Mono-like	ODF3B	1.47575	0.075	0.018	7.64778e-53	2.13365e-48
1622	Mono-like	QSOX1	1.09207	0.13	0.057	1.71295e-52	4.77896e-48
1623	Mono-like	LDLRAD3	1.79002	0.06	0.013	3.37001e-52	9.402e-48
1624	Mono-like	SRGAP2	1.28494	0.087	0.028	8.34737e-52	2.32883e-47
1625	Mono-like	ARHGEF10L	1.84479	0.053	0.008	1.03572e-51	2.88956e-47
1626	Mono-like	SLC43A2	1.3352	0.097	0.028	2.27773e-51	6.35464e-47
1627	Mono-like	HAL	1.58604	0.07	0.017	2.44121e-51	6.81074e-47
1628	Mono-like	TLR5	1.75622	0.058	0.009	2.71132e-51	7.56431e-47
1629	Mono-like	CD300C	1.72766	0.06	0.011	9.35139e-51	2.60895e-46
1630	Mono-like	ARHGEF40	1.29239	0.098	0.03	2.15637e-50	6.01605e-46
1631	Mono-like	SCUBE1	2.0723	0.041	0.006	2.19658e-50	6.12823e-46
1632	Mono-like	LINC00482	2.15894	0.041	0.004	3.72384e-50	1.03891e-45
1633	Mono-like	C2	1.73365	0.057	0.009	3.8264e-50	1.06753e-45
1634	Mono-like	CACNA2D4	1.43207	0.087	0.024	2.16208e-49	6.032e-45
1635	Mono-like	HOMER3	1.4716	0.073	0.021	2.24412e-49	6.26087e-45
1636	Mono-like	FCGR1A	1.42408	0.078	0.021	3.16791e-49	8.83816e-45
1637	Mono-like	EVI5	1.13545	0.116	0.044	3.24629e-49	9.05682e-45
1638	Mono-like	MYOF	1.27075	0.103	0.033	4.4529e-49	1.24231e-44
1639	Mono-like	LTBR	1.11292	0.114	0.046	1.96715e-48	5.48814e-44
1640	Mono-like	SLC22A15	1.56928	0.063	0.015	2.14285e-47	5.97833e-43
1641	Mono-like	LILRA5	1.48469	0.076	0.018	2.43198e-47	6.78499e-43
1642	Mono-like	KDM1B	1.00714	0.142	0.067	3.50424e-47	9.77647e-43
1643	Mono-like	BPI	1.94174	0.05	0.008	6.24215e-47	1.7415e-42
1644	Mono-like	CALML4	1.25411	0.088	0.029	9.19484e-47	2.56527e-42
1645	Mono-like	CAMK1	1.73974	0.053	0.009	5.9749e-46	1.66694e-41
1646	Mono-like	MS4A4E	1.65201	0.056	0.011	6.09743e-46	1.70112e-41
1647	Mono-like	PER1	1.07392	0.115	0.043	9.90692e-46	2.76393e-41
1648	Mono-like	KIAA0513	1.14183	0.091	0.028	2.27917e-45	6.35864e-41
1649	Mono-like	LOC643802	1.73694	0.052	0.009	3.34916e-45	9.34382e-41
1650	Mono-like	FCGR1B	1.53147	0.066	0.015	5.50185e-45	1.53496e-40
1651	Mono-like	LILRB4	1.3591	0.084	0.025	1.16853e-44	3.26009e-40
1652	Mono-like	CYP27A1	2.09245	0.032	0.002	1.35993e-44	3.79408e-40
1653	Mono-like	SULF2	1.07789	0.111	0.04	1.4941e-44	4.1684e-40
1654	Mono-like	FOSL2	1.17028	0.099	0.035	3.00584e-44	8.386e-40
1655	Mono-like	RHOU	1.4212	0.07	0.018	6.05481e-44	1.68923e-39
1656	Mono-like	MS4A4A	1.21676	0.085	0.025	8.28776e-44	2.3122e-39
1657	Mono-like	TMEM176B	1.64235	0.053	0.009	1.24563e-43	3.47519e-39
1658	Mono-like	CD300LF	1.16208	0.094	0.036	1.1346e-42	3.16542e-38
1659	Mono-like	GRINA	1.09403	0.106	0.041	1.91201e-42	5.33431e-38
1660	Mono-like	JDP2	1.39245	0.071	0.02	2.53782e-42	7.08026e-38
1661	Mono-like	TCN2	1.78308	0.051	0.011	4.3706e-42	1.21935e-37
1662	Mono-like	SIRPB2	1.4437	0.061	0.016	5.22795e-42	1.45855e-37
1663	Mono-like	CHST15	1.41152	0.063	0.014	6.46364e-42	1.80329e-37
1664	Mono-like	DTX4	1.59896	0.052	0.009	1.94958e-41	5.43914e-37
1665	Mono-like	NPL	1.61065	0.054	0.011	3.02425e-41	8.43736e-37
1666	Mono-like	ADAP2	1.49694	0.067	0.017	5.65384e-41	1.57737e-36
1667	Mono-like	LOC284454	1.08576	0.102	0.041	7.1091e-40	1.98337e-35
1668	Mono-like	TP53INP2	1.28336	0.071	0.02	8.14494e-40	2.27236e-35
1669	Mono-like	HP	1.74452	0.044	0.008	2.39134e-39	6.67159e-35
1670	Mono-like	PTX3	1.66992	0.042	0.008	3.67815e-39	1.02617e-34
1671	Mono-like	IL1R2	2.10273	0.038	0.005	5.09491e-39	1.42143e-34
1672	Mono-like	TPST1	2.00399	0.034	0.004	9.98458e-39	2.7856e-34
1673	Mono-like	NLRP12	1.76413	0.04	0.006	1.29352e-38	3.6088e-34
1674	Mono-like	CYP1B1	1.20715	0.059	0.014	5.04075e-38	1.40632e-33
1675	Mono-like	ANXA2P1	1.10874	0.092	0.034	5.56709e-38	1.55316e-33
1676	Mono-like	MS4A14	1.45128	0.05	0.01	5.63149e-38	1.57113e-33
1677	Mono-like	KBTBD11	1.1629	0.08	0.029	1.07221e-37	2.99135e-33
1678	Mono-like	SIGLEC14	1.32326	0.07	0.021	1.55367e-37	4.33458e-33
1679	Mono-like	LILRA6	1.4313	0.054	0.012	1.61995e-37	4.51949e-33
1680	Mono-like	CD300LB	1.64345	0.046	0.008	1.79114e-37	4.9971e-33
1681	Mono-like	TCF7L2	1.05008	0.1	0.038	1.03728e-36	2.89392e-32
1682	Mono-like	CCL23	1.47146	0.057	0.017	2.31003e-36	6.44474e-32
1683	Mono-like	SLC9A7P1	1.70781	0.042	0.007	3.59812e-36	1.00384e-31
1684	Mono-like	C1QA	1.36201	0.042	0.007	4.58925e-36	1.28036e-31
1685	Mono-like	NLRC4	1.5691	0.053	0.012	5.09648e-36	1.42187e-31
1686	Mono-like	CLMN	1.21988	0.078	0.026	8.45745e-36	2.35955e-31
1687	Mono-like	RNVU1-19	1.09056	0.08	0.03	1.06619e-35	2.97455e-31
1688	Mono-like	TMEM176A	1.76858	0.037	0.005	1.63974e-35	4.57472e-31
1689	Mono-like	PPARGC1A	2.1384	0.028	0.003	2.37939e-35	6.63826e-31
1690	Mono-like	P2RX7	1.15662	0.081	0.028	7.99318e-35	2.23002e-30
1691	Mono-like	ADGRA2	1.28589	0.062	0.021	8.89495e-35	2.4816e-30
1692	Mono-like	PROK2	1.02077	0.081	0.04	9.21953e-35	2.57216e-30
1693	Mono-like	ZNF385A	1.32706	0.058	0.016	3.96653e-34	1.10662e-29
1694	Mono-like	IL1RN	1.43511	0.055	0.014	8.5458e-34	2.38419e-29
1695	Mono-like	SLC15A3	1.77489	0.034	0.005	1.57035e-33	4.38112e-29
1696	Mono-like	ADAMTS2	1.84633	0.033	0.005	2.79571e-33	7.79974e-29
1697	Mono-like	RASGRP4	1.23232	0.066	0.021	6.43739e-33	1.79597e-28
1698	Mono-like	SLED1	1.97079	0.028	0.003	8.24619e-33	2.30061e-28
1699	Mono-like	SIGLEC9	1.54963	0.043	0.008	1.11208e-32	3.1026e-28
1700	Mono-like	RNASE1	2.11924	0.028	0.005	1.3158e-32	3.67094e-28
1701	Mono-like	TBC1D8	1.31668	0.055	0.016	2.85843e-32	7.97473e-28
1702	Mono-like	SLC16A3	1.00986	0.087	0.032	3.13714e-32	8.75231e-28
1703	Mono-like	NLRP3	1.12898	0.081	0.031	7.21591e-32	2.01317e-27
1704	Mono-like	RNU12	1.21628	0.063	0.023	3.12969e-31	8.73151e-27
1705	Mono-like	RNU5A-1	1.18835	0.066	0.023	4.02301e-31	1.12238e-26
1706	Mono-like	TMEM91	1.19991	0.063	0.022	1.11885e-30	3.12147e-26
1707	Mono-like	RIN2	1.39643	0.044	0.01	2.0911e-30	5.83395e-26
1708	Mono-like	EPB41L3	1.4304	0.047	0.012	3.92398e-30	1.09475e-25
1709	Mono-like	KIF26B	1.72909	0.035	0.007	5.00198e-30	1.3955e-25
1710	Mono-like	ABCA1	1.11053	0.062	0.02	9.43921e-30	2.63344e-25
1711	Mono-like	SGK1	1.03002	0.085	0.032	1.03105e-29	2.87652e-25
1712	Mono-like	FLJ30901	1.82927	0.027	0.004	1.08273e-29	3.02071e-25
1713	Mono-like	PTCH2	1.02311	0.071	0.029	1.13239e-29	3.15926e-25
1714	Mono-like	NID1	1.48243	0.046	0.011	1.54972e-29	4.32355e-25
1715	Mono-like	SGPP2	1.23081	0.059	0.018	1.61993e-29	4.51944e-25
1716	Mono-like	ADAMTSL4	1.3796	0.05	0.015	1.63085e-29	4.5499e-25
1717	Mono-like	LINC01715	1.01253	0.078	0.032	1.74374e-29	4.86487e-25
1718	Mono-like	TNNT1	1.55342	0.034	0.006	1.77504e-29	4.95219e-25
1719	Mono-like	GPBAR1	1.7032	0.03	0.004	1.91169e-29	5.33342e-25
1720	Mono-like	BICC1	1.08448	0.061	0.024	2.19949e-29	6.13635e-25
1721	Mono-like	ADGRE1	1.41506	0.044	0.01	2.48748e-29	6.93983e-25
1722	Mono-like	LINC02207	1.73448	0.031	0.005	3.78417e-29	1.05575e-24
1723	Mono-like	NRGN	1.00681	0.074	0.028	4.49274e-29	1.25343e-24
1724	Mono-like	VDR	1.41774	0.044	0.011	7.10001e-29	1.98083e-24
1725	Mono-like	AQP9	1.7393	0.033	0.006	1.71012e-28	4.77105e-24
1726	Mono-like	STAC3	1.24228	0.058	0.021	2.74864e-28	7.66844e-24
1727	Mono-like	RNU5E-1	1.25215	0.054	0.017	3.90629e-28	1.08982e-23
1728	Mono-like	SRGAP2B	1.18537	0.064	0.023	4.08259e-28	1.139e-23
1729	Mono-like	PHC2	1.19952	0.053	0.017	4.14291e-28	1.15583e-23
1730	Mono-like	MSR1	1.15348	0.062	0.022	6.76706e-28	1.88794e-23
1731	Mono-like	CLEC4D	1.30978	0.043	0.01	8.20814e-28	2.28999e-23
1732	Mono-like	LOC285505	1.67964	0.032	0.005	3.96127e-27	1.10515e-22
1733	Mono-like	MBNL1-AS1	1.00139	0.077	0.031	6.42388e-27	1.7922e-22
1734	Mono-like	CD83	1.23513	0.056	0.017	1.08331e-26	3.02233e-22
1735	Mono-like	LOC653653	1.06872	0.057	0.021	1.65956e-26	4.63e-22
1736	Mono-like	OLIG1	1.31694	0.042	0.01	4.98617e-26	1.39109e-21
1737	Mono-like	GAB2	1.00549	0.067	0.026	1.69241e-25	4.72166e-21
1738	Mono-like	HOXB5	1.3344	0.039	0.011	3.3271e-25	9.28228e-21
1739	Mono-like	DENND1A	1.00337	0.065	0.03	6.44509e-25	1.79812e-20
1740	Mono-like	EPGN	1.42175	0.032	0.009	9.07173e-25	2.53092e-20
1741	Mono-like	P2RY2	1.3984	0.032	0.009	1.17199e-24	3.26973e-20
1742	Mono-like	BEST1	1.31976	0.039	0.01	1.39097e-24	3.88068e-20
1743	Mono-like	PTGER3	1.85624	0.022	0.003	1.55032e-24	4.32524e-20
1744	Mono-like	ACPP	1.06677	0.06	0.022	2.05489e-24	5.73293e-20
1745	Mono-like	LILRA1	1.05258	0.069	0.026	2.35715e-24	6.57622e-20
1746	Mono-like	UACA	1.24205	0.05	0.019	4.60837e-24	1.28569e-19
1747	Mono-like	SLC36A1	1.31052	0.036	0.01	5.27248e-24	1.47097e-19
1748	Mono-like	RNU5D-1	1.37079	0.033	0.008	5.79604e-24	1.61704e-19
1749	Mono-like	FCAR	1.19564	0.048	0.014	6.68705e-24	1.86562e-19
1750	Mono-like	FCER2	1.65489	0.028	0.005	7.6887e-24	2.14507e-19
1751	Mono-like	SIGLEC1	1.66599	0.022	0.002	8.8807e-24	2.47763e-19
1752	Mono-like	SECTM1	1.44889	0.033	0.006	1.36097e-23	3.79696e-19
1753	Mono-like	ATG7	1.01798	0.055	0.023	1.67632e-23	4.67675e-19
1754	Mono-like	KCNE1	1.85236	0.016	0.001	2.08839e-23	5.82639e-19
1755	Mono-like	ADAP1	1.22609	0.047	0.014	2.09072e-23	5.83289e-19
1756	Mono-like	LOC101927069	1.24513	0.051	0.017	2.58873e-23	7.2223e-19
1757	Mono-like	LINC01506	1.53434	0.024	0.004	4.0255e-23	1.12308e-18
1758	Mono-like	LOC101928143	1.70792	0.022	0.003	5.00278e-23	1.39572e-18
1759	Mono-like	CATSPER1	1.43919	0.034	0.008	6.90434e-23	1.92624e-18
1760	Mono-like	AMY2B	1.08478	0.052	0.016	7.18969e-23	2.00585e-18
1761	Mono-like	RNU5B-1	1.1609	0.054	0.021	1.0485e-22	2.9252e-18
1762	Mono-like	SIGLEC16	1.39897	0.028	0.005	1.26649e-22	3.53338e-18
1763	Mono-like	ZNF467	1.34738	0.04	0.011	1.3038e-22	3.63748e-18
1764	Mono-like	ZBTB16	1.10512	0.052	0.018	1.34081e-22	3.74072e-18
1765	Mono-like	EGR2	1.79933	0.024	0.004	2.76741e-22	7.72079e-18
1766	Mono-like	S1PR3	1.63754	0.024	0.005	4.98259e-22	1.39009e-17
1767	Mono-like	CCDC149	1.35076	0.036	0.011	1.81159e-21	5.05414e-17
1768	Mono-like	ADM	1.2401	0.038	0.012	5.08394e-21	1.41837e-16
1769	Mono-like	SMCO4	1.0576	0.053	0.022	6.37014e-21	1.77721e-16
1770	Mono-like	SDC4	1.20977	0.037	0.014	1.05196e-20	2.93487e-16
1771	Mono-like	LOC729737	1.33372	0.03	0.007	1.25336e-20	3.49674e-16
1772	Mono-like	AATBC	1.49329	0.024	0.004	2.23604e-20	6.23833e-16
1773	Mono-like	NOD2	1.06426	0.039	0.012	2.52042e-20	7.03172e-16
1774	Mono-like	LUCAT1	1.74449	0.018	0.002	2.55202e-20	7.11989e-16
1775	Mono-like	FRAT1	1.2938	0.043	0.014	3.63241e-20	1.01341e-15
1776	Mono-like	NECTIN2	1.3489	0.032	0.009	6.25751e-20	1.74578e-15
1777	Mono-like	WDFY3	1.03504	0.048	0.019	1.12472e-19	3.13786e-15
1778	Mono-like	NHSL2	1.36839	0.033	0.008	1.2669e-19	3.53453e-15
1779	Mono-like	CARD9	1.00148	0.049	0.023	1.82113e-19	5.08077e-15
1780	Mono-like	TMIGD3	1.71521	0.014	0.001	3.20856e-19	8.95156e-15
1781	Mono-like	ASGR2	1.13866	0.039	0.011	4.27225e-19	1.19192e-14
1782	Mono-like	PADI2	1.26513	0.03	0.009	4.53591e-19	1.26547e-14
1783	Mono-like	LINC01637	1.20172	0.037	0.013	4.94831e-19	1.38053e-14
1784	Mono-like	SLC2A9	1.16894	0.03	0.009	6.01885e-19	1.6792e-14
1785	Mono-like	VNN3	1.53008	0.017	0.002	1.38373e-18	3.86047e-14
1786	Mono-like	ZNF503	1.18214	0.036	0.012	2.31549e-18	6.45998e-14
1787	Mono-like	LINC00968	1.67765	0.019	0.003	3.01603e-18	8.41444e-14
1788	Mono-like	SCHLAP1	1.70901	0.016	0.002	4.79461e-18	1.33765e-13
1789	Mono-like	UBTD1	1.40091	0.024	0.005	6.06345e-18	1.69164e-13
1790	Mono-like	MYO7A	1.62257	0.016	0.002	9.08754e-18	2.53533e-13
1791	Mono-like	RECK	1.00929	0.069	0.036	1.38703e-17	3.86967e-13
1792	Mono-like	CEACAM4	1.01103	0.047	0.023	1.45949e-17	4.07184e-13
1793	Mono-like	PRLR	1.18452	0.041	0.017	1.69347e-17	4.7246e-13
1794	Mono-like	STS	1.3242	0.035	0.011	1.7237e-17	4.80894e-13
1795	Mono-like	METRNL	1.03242	0.042	0.014	2.0091e-17	5.60518e-13
1796	Mono-like	TBC1D2	1.11705	0.035	0.011	2.77586e-17	7.74436e-13
1797	Mono-like	MERTK	1.26515	0.038	0.013	2.8263e-17	7.88508e-13
1798	Mono-like	PDE6H	1.64098	0.013	0.001	3.50947e-17	9.79106e-13
1799	Mono-like	FCGR2C	1.19002	0.034	0.01	5.46737e-17	1.52534e-12
1800	Mono-like	ANKRD22	1.2995	0.026	0.007	9.10969e-17	2.54151e-12
1801	Mono-like	PLOD1	1.00799	0.044	0.02	9.70394e-17	2.7073e-12
1802	Mono-like	UBXN11	1.06412	0.036	0.012	1.47578e-16	4.11728e-12
1803	Mono-like	FN1	1.76149	0.022	0.007	2.08383e-16	5.81368e-12
1804	Mono-like	LOC440934	1.68065	0.014	0.002	4.43025e-16	1.236e-11
1805	Mono-like	RMDN2	1.03164	0.038	0.016	7.09814e-16	1.98031e-11
1806	Mono-like	SLC22A4	1.11867	0.021	0.008	2.02411e-15	5.64707e-11
1807	Mono-like	GPR34	1.14724	0.024	0.006	2.35215e-15	6.56226e-11
1808	Mono-like	MMP17	1.4691	0.018	0.003	4.47027e-15	1.24716e-10
1809	Mono-like	FLVCR2	1.3687	0.021	0.005	5.10293e-15	1.42367e-10
1810	Mono-like	TICAM2	1.2005	0.03	0.01	6.20991e-15	1.7325e-10
1811	Mono-like	ARHGAP24	1.05002	0.027	0.007	6.73031e-15	1.87769e-10
1812	Mono-like	FFAR2	1.49047	0.017	0.003	6.75501e-15	1.88458e-10
1813	Mono-like	SIRPD	1.3248	0.023	0.006	7.95532e-15	2.21945e-10
1814	Mono-like	LINC01127	1.59849	0.01	0.001	1.06923e-14	2.98305e-10
1815	Mono-like	LOC101927851	1.21272	0.03	0.011	1.08644e-14	3.03106e-10
1816	Mono-like	KRT23	1.66595	0.009	0.001	1.24022e-14	3.4601e-10
1817	Mono-like	GPR141	1.00841	0.041	0.016	1.62945e-14	4.54601e-10
1818	Mono-like	MITF	1.09937	0.032	0.012	1.94561e-14	5.42805e-10
1819	Mono-like	LOC101929595	1.49005	0.015	0.002	2.66346e-14	7.4308e-10
1820	Mono-like	HSPA7	1.23824	0.023	0.006	3.7344e-14	1.04186e-09
1821	Mono-like	SLC46A2	1.46709	0.016	0.003	3.79965e-14	1.06006e-09
1822	Mono-like	HIF1A-AS2	1.04451	0.033	0.014	4.34543e-14	1.21233e-09
1823	Mono-like	FCGR1CP	1.19276	0.014	0.002	6.37184e-14	1.77768e-09
1824	Mono-like	FAM20C	1.29477	0.025	0.007	8.0358e-14	2.24191e-09
1825	Mono-like	TLR7	1.10646	0.033	0.011	8.3679e-14	2.33456e-09
1826	Mono-like	ABLIM3	1.44617	0.007	0	1.27364e-13	3.55332e-09
1827	Mono-like	SATB2	1.25782	0.017	0.004	1.42706e-13	3.98136e-09
1828	Mono-like	PFKFB4	1.08435	0.026	0.008	1.61302e-13	4.50018e-09
1829	Mono-like	CXCL16	1.00906	0.031	0.01	1.86596e-13	5.20585e-09
1830	Mono-like	TPRG1-AS1	1.57778	0.016	0.003	2.17654e-13	6.07232e-09
1831	Mono-like	G0S2	1.23562	0.027	0.008	2.54546e-13	7.10159e-09
1832	Mono-like	P2RY12	1.44989	0.016	0.003	2.56689e-13	7.16137e-09
1833	Mono-like	HIST2H2BC	1.07372	0.024	0.009	3.13481e-13	8.74581e-09
1834	Mono-like	LINC02185	1.41309	0.011	0.001	3.93263e-13	1.09716e-08
1835	Mono-like	MTMR11	1.08527	0.032	0.012	5.00771e-13	1.3971e-08
1836	Mono-like	SIGLEC5	1.23289	0.021	0.005	5.62921e-13	1.57049e-08
1837	Mono-like	LINC02352	1.34158	0.013	0.002	5.72652e-13	1.59764e-08
1838	Mono-like	PRUNE2	1.15501	0.019	0.006	5.78903e-13	1.61508e-08
1839	Mono-like	IL10RB-AS1	1.26877	0.019	0.005	6.36736e-13	1.77643e-08
1840	Mono-like	PTCSC1	1.03619	0.027	0.009	6.66341e-13	1.85903e-08
1841	Mono-like	AS-PTPRE	1.41308	0.017	0.004	1.12145e-12	3.12874e-08
1842	Mono-like	RRAS	1.19907	0.025	0.008	1.36807e-12	3.81677e-08
1843	Mono-like	PPARG	1.40703	0.014	0.002	1.56195e-12	4.3577e-08
1844	Mono-like	ADAMTS5	1.3523	0.014	0.002	1.57135e-12	4.38392e-08
1845	Mono-like	LOC101928865	1.16567	0.023	0.007	2.00071e-12	5.58178e-08
1846	Mono-like	SRGAP2-AS1	1.38179	0.016	0.004	2.24813e-12	6.27204e-08
1847	Mono-like	SLPI	1.15753	0.028	0.01	2.60555e-12	7.26922e-08
1848	Mono-like	TSHZ3	1.32474	0.019	0.005	2.80554e-12	7.82719e-08
1849	Mono-like	ZGLP1	1.17414	0.019	0.007	2.96242e-12	8.26484e-08
1850	Mono-like	ASGR1	1.08055	0.026	0.009	3.92514e-12	1.09507e-07
1851	Mono-like	SIGLEC7	1.35929	0.018	0.004	4.72865e-12	1.31924e-07
1852	Mono-like	CELA1	1.02618	0.022	0.007	5.52562e-12	1.54159e-07
1853	Mono-like	LOC105373656	1.27878	0.015	0.004	6.23662e-12	1.73996e-07
1854	Mono-like	CAPN3	1.01147	0.025	0.009	7.01155e-12	1.95615e-07
1855	Mono-like	MMP19	1.25186	0.022	0.006	7.37385e-12	2.05723e-07
1856	Mono-like	RFX8	1.04735	0.027	0.011	8.40574e-12	2.34512e-07
1857	Mono-like	FMN1	1.12783	0.027	0.009	1.35044e-11	3.76759e-07
1858	Mono-like	ZG16B	1.20682	0.019	0.006	1.36148e-11	3.79839e-07
1859	Mono-like	RIN1	1.34039	0.016	0.004	1.81098e-11	5.05244e-07
1860	Mono-like	ALOX15B	1.56854	0.01	0.002	2.00954e-11	5.60641e-07
1861	Mono-like	SMARCD3	1.19914	0.017	0.004	2.51635e-11	7.02038e-07
1862	Mono-like	COL7A1	1.1813	0.016	0.004	2.77648e-11	7.74609e-07
1863	Mono-like	C9orf47	1.55389	0.01	0.001	3.23767e-11	9.03278e-07
1864	Mono-like	LOC100130950	1.07364	0.02	0.005	3.80951e-11	1.06282e-06
1865	Mono-like	CLEC12B	1.05867	0.019	0.007	4.25227e-11	1.18634e-06
1866	Mono-like	FAM151B	1.25522	0.017	0.004	6.41126e-11	1.78868e-06
1867	Mono-like	PTGFR	1.32284	0.018	0.004	6.98289e-11	1.94816e-06
1868	Mono-like	CAHM	1.14355	0.017	0.004	7.22086e-11	2.01455e-06
1869	Mono-like	DLEU7	1.34851	0.012	0.002	7.24681e-11	2.02179e-06
1870	Mono-like	SMPDL3A	1.33093	0.012	0.002	7.25487e-11	2.02404e-06
1871	Mono-like	FAM110B	1.18123	0.012	0.002	7.33082e-11	2.04523e-06
1872	Mono-like	CLEC4G	1.25758	0.014	0.004	7.68168e-11	2.14311e-06
1873	Mono-like	MIR3945	1.35142	0.013	0.003	9.77341e-11	2.72668e-06
1874	Mono-like	TMEM105	1.0681	0.016	0.005	1.10228e-10	3.07525e-06
1875	Mono-like	LONRF3	1.06249	0.022	0.007	1.24438e-10	3.47168e-06
1876	Mono-like	LILRB5	1.33523	0.014	0.003	2.22434e-10	6.20568e-06
1877	Mono-like	ABCC3	1.32535	0.01	0.001	3.04128e-10	8.48486e-06
1878	Mono-like	LOC200772	1.07759	0.024	0.008	3.93849e-10	1.0988e-05
1879	Mono-like	HCAR2	1.44063	0.01	0.002	7.14919e-10	1.99455e-05
1880	Mono-like	LINC01063	1.1061	0.013	0.003	9.61756e-10	2.6832e-05
1881	Mono-like	SERPINI2	1.07507	0.021	0.007	1.56666e-09	4.37082e-05
1882	Mono-like	NCF1B	1.00639	0.024	0.009	1.66323e-09	4.64026e-05
1883	Mono-like	SAMD4A	1.17437	0.017	0.004	3.01145e-09	8.40165e-05
1884	Mono-like	LOC102724360	1.21129	0.012	0.003	3.6637e-09	0.000102214
1885	Mono-like	IL31RA	1.13805	0.017	0.006	3.97557e-09	0.000110914
1886	Mono-like	ZBTB47	1.07453	0.017	0.006	4.37808e-09	0.000122144
1887	Mono-like	GGT1	1.01787	0.02	0.007	4.56129e-09	0.000127256
1888	Mono-like	HCAR3	1.37796	0.009	0.002	5.54763e-09	0.000154773
1889	Mono-like	TNFAIP6	1.02322	0.016	0.005	5.70267e-09	0.000159099
1890	Mono-like	APOBEC3B-AS1	1.16163	0.008	0.001	6.3933e-09	0.000178367
1891	Mono-like	RUSC2	1.03552	0.019	0.007	9.99556e-09	0.000278866
1892	Mono-like	LINC00278	1.08489	0.011	0.003	1.13043e-08	0.000315378
1893	Mono-like	LINC01503	1.16588	0.012	0.003	1.99909e-08	0.000557727
1894	Mono-like	NHS	1.32342	0.011	0.002	2.23276e-08	0.000622919
1895	Mono-like	ADAMDEC1	1.20665	0.013	0.003	2.27703e-08	0.000635268
1896	Mono-like	VCAN-AS1	1.14632	0.011	0.002	2.4736e-08	0.000690109
1897	Mono-like	SH2D4A	1.10653	0.015	0.005	3.18097e-08	0.000887458
1898	Mono-like	LOC101928307	1.26179	0.008	0.002	3.24344e-08	0.000904888
1899	Mono-like	JPH4	1.24844	0.011	0.003	3.42421e-08	0.000955319
1900	Mono-like	PLA2G7	1.1475	0.015	0.004	4.20285e-08	0.00117255
1901	Mono-like	FOLR2	1.08131	0.011	0.002	4.41021e-08	0.0012304
1902	Mono-like	SH3PXD2B	1.14994	0.012	0.003	7.11902e-08	0.00198614
1903	Mono-like	GLT1D1	1.19436	0.013	0.003	7.4642e-08	0.00208244
1904	Mono-like	WLS	1.17087	0.011	0.002	8.49891e-08	0.00237111
1905	Mono-like	PMP22	1.08962	0.011	0.004	8.80071e-08	0.00245531
1906	Mono-like	RPGRIP1	1.17486	0.01	0.002	9.8902e-08	0.00275927
1907	Mono-like	MICALCL	1.04188	0.012	0.003	1.09151e-07	0.00304521
1908	Mono-like	LOC100130520	1.03728	0.014	0.004	1.30402e-07	0.00363807
1909	Mono-like	CDKN2B	1.05614	0.015	0.005	1.52303e-07	0.00424911
1910	Mono-like	CLEC3B	1.07065	0.011	0.003	2.07765e-07	0.00579645
1911	Mono-like	LINC01094	1.23084	0.011	0.004	2.08166e-07	0.00580762
1912	Mono-like	SORCS2	1.15114	0.006	0.001	3.9503e-07	0.0110209
1913	Mono-like	CAMKK1	1.08185	0.01	0.004	7.12424e-07	0.0198759
1914	Mono-like	IQSEC2	1.13882	0.013	0.004	7.30927e-07	0.0203921
1915	Mono-like	MYCL	1.14282	0.011	0.003	7.43858e-07	0.0207529
1916	Mono-like	LOC100506585	1.02006	0.014	0.005	1.34701e-06	0.0375803
1917	Mono-like	SEMA6B	1.18207	0.007	0.001	1.34834e-06	0.0376174
1918	Mono-like	CXCL10	2.00453	0.005	0.001	1.67116e-06	0.0466237
1919	Mono	S100A12	4.00612	0.591	0.033	0	0
1920	Mono	PLBD1	3.37294	0.489	0.028	0	0
1921	Mono	FPR1	2.94617	0.295	0.017	0	0
1922	Mono	FCN1	2.81886	0.884	0.094	0	0
1923	Mono	S100A8	2.79464	0.965	0.215	0	0
1924	Mono	LRRK2	2.74652	0.321	0.024	0	0
1925	Mono	THBS1	2.70876	0.333	0.033	0	0
1926	Mono	S100A9	2.59158	0.979	0.245	0	0
1927	Mono	CD14	2.56594	0.427	0.035	0	0
1928	Mono	VCAN	2.30652	0.932	0.172	0	0
1929	Mono	MNDA	2.11646	0.863	0.206	0	0
1930	Mono	MPEG1	2.11081	0.487	0.073	0	0
1931	Mono	CYBB	1.99343	0.78	0.185	0	0
1932	Mono	KCTD12	1.98112	0.472	0.073	0	0
1933	Mono	CTSS	1.95066	0.954	0.442	0	0
1934	Mono	IFI30	1.8392	0.643	0.131	0	0
1935	Mono	NCF2	1.75897	0.517	0.105	0	0
1936	Mono	FGL2	1.7039	0.6	0.134	0	0
1937	Mono	PSAP	1.54628	0.922	0.443	0	0
1938	Mono	FCER1G	1.53991	0.637	0.176	0	0
1939	Mono	CLEC12A	1.5054	0.613	0.194	0	0
1940	Mono	MS4A6A	1.48809	0.572	0.143	0	0
1941	Mono	CSTA	1.30956	0.734	0.217	0	0
1942	Mono	AIF1	1.2971	0.867	0.414	0	0
1943	Mono	LYZ	1.29442	0.991	0.38	0	0
1944	Mono	SAT1	1.26969	0.778	0.334	0	0
1945	Mono	S100A6	1.13771	0.912	0.525	0	0
1946	Mono	FTL	1.09184	0.985	0.771	0	0
1947	Mono	MEGF9	1.79283	0.489	0.109	1.15102473511635e-318	3.21124390850111e-314
1948	Mono	RGS2	1.80793	0.483	0.105	2.29017581072185e-312	6.38936e-308
1949	Mono	LILRB2	2.23435	0.342	0.038	0	2.79152e-305
1950	Mono	TYROBP	1.08	0.776	0.339	0	3.55002e-304
1951	Mono	SERPINA1	2.08742	0.371	0.049	1.07277e-307	2.99292e-303
1952	Mono	IGSF6	1.9163	0.434	0.082	2.60018e-299	7.25424e-295
1953	Mono	CLEC7A	2.08251	0.349	0.044	2.52575e-290	7.0466e-286
1954	Mono	C5AR1	2.32865	0.285	0.027	8.52624e-271	2.37874e-266
1955	Mono	COTL1	1.24942	0.624	0.226	8.84099e-268	2.46655e-263
1956	Mono	ANXA2	1.20618	0.622	0.234	6.21222e-256	1.73315e-251
1957	Mono	NAMPT	1.76841	0.436	0.117	1.18922e-252	3.31779e-248
1958	Mono	LILRB3	2.12909	0.302	0.041	7.36504e-239	2.05477e-234
1959	Mono	CYP1B1	3.19819	0.181	0.007	1.08363e-237	3.02321e-233
1960	Mono	AP1S2	1.44594	0.488	0.147	6.2954e-234	1.75635e-229
1961	Mono	CD36	1.10746	0.583	0.206	4.22797e-233	1.17956e-228
1962	Mono	SLC11A1	2.18077	0.261	0.031	3.46119e-221	9.65638e-217
1963	Mono	CTSH	1.45818	0.437	0.114	1.45773e-219	4.06691e-215
1964	Mono	CEBPD	1.69691	0.359	0.076	1.12837e-213	3.14805e-209
1965	Mono	MAFB	1.82028	0.294	0.046	3.93162e-209	1.09688e-204
1966	Mono	ANXA5	1.21083	0.554	0.215	3.94408e-209	1.10036e-204
1967	Mono	CD93	1.9393	0.299	0.052	7.87552e-207	2.19719e-202
1968	Mono	CD68	1.32964	0.436	0.129	4.65637e-192	1.29908e-187
1969	Mono	TNFRSF1B	1.40325	0.438	0.139	2.4345e-190	6.79202e-186
1970	Mono	S100A11	1.37582	0.429	0.128	3.64297e-188	1.01635e-183
1971	Mono	LGALS3	1.16419	0.463	0.147	5.61031e-184	1.56522e-179
1972	Mono	MCEMP1	2.31438	0.209	0.024	6.24414e-183	1.74205e-178
1973	Mono	HCK	1.61821	0.334	0.08	1.69488e-181	4.72856e-177
1974	Mono	LST1	1.06048	0.574	0.243	1.11603e-179	3.11361e-175
1975	Mono	CPVL	1.34963	0.392	0.114	4.84038e-179	1.35042e-174
1976	Mono	SAMSN1	1.32162	0.436	0.149	4.3157e-175	1.20404e-170
1977	Mono	TNFAIP2	1.24852	0.423	0.132	9.75539e-174	2.72166e-169
1978	Mono	MARCH1	1.56928	0.302	0.066	1.05078e-165	2.93158e-161
1979	Mono	LTA4H	1.41837	0.384	0.141	9.40156e-163	2.62294e-158
1980	Mono	MXD1	1.33706	0.401	0.134	2.45985e-162	6.86275e-158
1981	Mono	FGR	1.51638	0.313	0.073	9.07199e-162	2.53099e-157
1982	Mono	ASAH1	1.2433	0.433	0.163	2.43668e-160	6.79808e-156
1983	Mono	CD302	1.07016	0.525	0.233	4.03764e-160	1.12646e-155
1984	Mono	TYMP	1.46452	0.346	0.096	5.71416e-159	1.59419e-154
1985	Mono	CREB5	2.7635	0.145	0.01	4.74473e-156	1.32373e-151
1986	Mono	MS4A7	1.53926	0.342	0.102	2.93011e-154	8.17472e-150
1987	Mono	TNFSF13B	1.02894	0.488	0.191	1.00198e-153	2.79543e-149
1988	Mono	LILRA5	2.23656	0.161	0.014	1.78706e-153	4.98573e-149
1989	Mono	LRP1	1.95331	0.207	0.03	2.2897e-152	6.38804e-148
1990	Mono	FCAR	2.63734	0.14	0.009	1.05898e-151	2.95446e-147
1991	Mono	CTSB	1.05774	0.494	0.211	1.38304e-151	3.85854e-147
1992	Mono	LYN	1.17224	0.446	0.185	3.65114e-149	1.01863e-144
1993	Mono	IFNGR1	1.21066	0.415	0.151	7.49568e-148	2.09122e-143
1994	Mono	FBXL5	1.15018	0.442	0.183	3.93686e-146	1.09834e-141
1995	Mono	RBP7	3.41148	0.1	0.003	1.69148e-144	4.71906e-140
1996	Mono	IRAK3	1.11787	0.452	0.188	6.44684e-144	1.7986e-139
1997	Mono	RETN	2.03561	0.209	0.036	4.57486e-141	1.27634e-136
1998	Mono	IL17RA	1.24416	0.372	0.119	2.2445e-140	6.26192e-136
[truncated: 4,448 more rows]

## Sheet: Table S2
Table S2. The reference matrix GES25
Gene	GMP	GMP-like	Prog-like	ProMono-like	HSC-like	cDC-like	Mono-like	Mono	Prog	cDC	HSC	ProMono	earlyEry	CTL	T	Plasma	ProB	NK	B	lateEry	pDC
MPO	2737.78	2377.63	219.353	584.472	122.913	36.2141	30.5978	48.402	276.421	82.6245	196.327	1468.47	48.1148	15.6298	9.03639	19.3961	152.067	7.21818	28.9995	41.9255	45.4053
CALR	1439.02	1007.54	545.539	704.533	328.056	361.773	401.39	254.783	518.781	352.511	322.051	538.185	472.719	323.936	184.515	529.231	425.832	328.387	226.935	331.764	443.033
ELANE	951.787	1003.29	9.53705	696.99	10.05	10.3699	93.2446	13.0955	24.4368	9.5258	14.7458	201.345	8.35665	2.20287	1.31341	2.05962	26.5625	2.28503	6.9161	6.09483	0
PRTN3	389.681	442.64	9.16554	47.9961	6.53177	4.93311	4.67178	3.57677	6.4874	3.9463	3.83466	82.7228	7.18502	0	0.801416	0.186614	0	3.20445	1.5468	11.4043	0
AZU1	477.287	433.175	23.0531	382.968	11.0832	26.0413	119.479	17.2099	11.1006	10.5227	1.32697	134.558	5.24214	4.49979	1.09966	1.392	0	2.56676	3.62709	5.5595	0
MS4A3	193.795	20.0256	3.02483	146.422	11.9505	1.59666	10.4269	10.1283	7.85435	5.75614	69.759	234.529	25.7114	3.62876	3.80967	1.56583	0	0.746254	2.70615	5.85887	0
NUCB2	869.496	615.243	412.68	757.835	228.406	174.385	179.443	120.273	550.413	152.001	277.706	667.099	476.234	190.118	118.709	952.903	366.305	145.24	111.054	304.342	357.023
RNASE2	693.18	407.594	72.0416	1332.18	30.2895	163.007	620.612	449.359	41.1594	221.976	2.07602	1059.27	23.4467	28.4489	3.26052	10.5608	8.27212	3.87558	16.8739	31.8608	22.1723
LOC100506844	306.658	219.72	170.509	175.729	132.221	68.5891	46.0455	20.9436	223.538	57.1706	129.821	162.53	203.921	20.66	10.6976	13.3653	104.27	13.1379	47.4698	98.8225	73.0409
RNASE3	227.414	85.1197	11.6839	176.425	3.15179	11.7844	62.9271	38.5711	0	37.8352	0	164.916	1.49786	1.87312	0.744852	0.344061	0	0	0	4.78678	0
IGLL1	208.444	247.41	131.425	2.73955	28.8635	2.52824	1.1587	3.40204	181.985	2.85362	44.5343	1.651	59.2056	2.49712	2.13223	62.4319	485.885	2.01217	7.45546	17.8113	71.1247
CPA3	189.033	76.0815	57.2502	0.831655	152.979	6.38488	0.801338	1.25114	102.319	4.66877	306.117	0.308964	151.165	17.6998	58.826	0.760639	14.5795	5.18246	3.54894	20.8163	0
CTSG	668.931	415.102	50.339	1396.66	48.8528	87.0326	146.07	12.6052	10.9544	21.8987	13.5918	267.996	6.40884	2.03821	11.4235	3.47684	4.13606	4.00701	9.0027	8.42857	13.9489
EREG	311.596	26.2601	13.7891	135.29	31.3671	6.46344	168.782	88.0769	106.015	65.5569	52.5832	263.141	93.243	0	0.319113	5.46387	0	0.90697	9.14409	22.342	0
LINC01835	191.122	300.674	100.705	18.544	85.8156	6.73517	1.13446	2.4135	187.696	0.74085	208.398	7.68614	93.0931	9.212	6.50562	1.61908	31.5528	1.17681	5.30248	2.02369	0
SUCNR1	122.588	58.6019	57.9816	26.4691	38.5134	23.9712	10.6905	6.31804	28.7029	14.4109	25.3174	10.8699	32.9318	5.57583	0.76987	0.151565	10.4435	0.715655	2.76475	10.9716	11.8068
CDCA7L	156.074	156.752	107.244	65.8685	75.0935	52.9097	9.31307	19.5963	189.259	55.8938	85.9783	103.999	106.801	10.1854	16.6588	25.5959	115.171	7.80916	147.855	61.0987	95.0809
HGF	131.697	78.8042	28.6243	57.517	41.725	30.8056	41.6431	26.5739	41.8068	20.7656	29.9998	72.5446	33.3203	6.34509	1.03294	80.6125	45.9174	0.540278	18.3499	1.51683	17.9717
RGCC	159.854	65.5727	18.1977	109.318	24.2986	27.1279	77.8295	45.0757	47.1282	36.8358	27.6782	66.9334	25.2051	61.2218	64.8207	28.4748	15.4397	25.1553	23.664	102.526	14.0201
RAB44	56.6139	29.1979	11.7295	30.566	9.22677	4.59494	22.5331	15.7258	11.7038	7.27783	9.20522	30.6427	11.5874	0.714261	0.662021	0.885428	22.0444	0.458455	0	4.8906	8.04285
SMIM24	105.562	78.4475	134.416	2.09698	101.471	10.9143	0.759148	1.27688	179.015	3.76998	131.036	1.7079	51.8417	3.77929	3.70229	0.763091	85.1744	2.10344	2.70876	2.88792	44.0241
RAB32	100.265	63.2285	33.9076	81.2034	23.0825	43.3882	62.462	40.5023	21.0253	27.5431	38.5349	78.9675	30.7811	3.13522	2.28099	1.87967	0	1.47812	6.35252	1.94047	3.13828
ECRP	70.8554	34.3397	6.05895	64.3582	3.69951	11.6014	30.8279	21.3076	3.65307	22.278	0	81.8828	0	2.22817	0	1.13222	0	0	0	2.97382	0
CLC	714.949	11.4473	3.82598	1.24825	0.993984	0.853936	3.089	3.64718	2.69322	0	115.867	2.49326	88.3739	58.9528	4.39795	1.40063	0	0.540278	0	0.986913	0
KBTBD11	65.3255	16.6509	5.63177	96.5746	5.54489	6.52006	46.554	29.5162	6.21239	18.8027	4.57744	48.1147	1.76343	0.863017	6.94972	2.76935	7.2894	1.57982	6.98811	1.37729	0
POU4F1	170.31	432.676	85.9974	1.27105	104.48	1.67787	0	0	149.147	0.345259	222.286	3.33166	87.3312	5.11927	2.57562	0.256648	33.6868	0.539174	20.4006	6.8834	15.7956
RUNX1T1	32.7889	150.655	30.9248	2.25765	30.3526	0.790601	0	0.268133	47.9371	4.33121	85.9807	0	25.4788	0.72348	1.11935	0.953089	15.2476	0.663852	3.84342	3.34508	0
PRSS57	198.543	399.714	273.092	19.1925	201.524	46.4662	3.66418	4.02813	122.01	9.03866	166.341	28.6685	127.104	6.80273	4.34851	1.02104	58.6901	7.26806	26.4732	30.1831	42.8246
CLEC11A	218.12	311.005	96.6897	459.93	64.7122	58.4599	99.2334	14.1725	66.3736	53.1721	75.4285	111.137	58.2399	10.1959	5.87707	4.08786	38.0068	6.02393	17.3456	7.15485	20.3302
CDK6	774.422	1229.62	892.859	266.781	714.852	210.447	116.579	54.9992	1400.2	119.857	967.309	171.5	1118.06	163.54	168.083	104.96	697.997	173.628	129.882	559.251	235.272
LRRC75A-AS1	1434.42	1753.96	1349.77	690.085	1178.57	687.159	315.404	302.549	1464.68	510.688	1061.78	725.927	1172.77	252.548	394.956	162.969	749.103	241.365	366.84	596.635	545.398
TRH	49.2194	159.236	33.3799	8.17198	26.1317	2.95418	0.855362	0.603455	57.3347	0.607054	36.3809	4.01167	2.30454	1.02994	0.925028	0.450441	22.1298	0.570464	0	0.624063	5.22403
KIT	115.251	248.424	153.025	5.38998	132.874	34.6611	1.73017	4.41515	143.962	17.1416	216.944	13.0915	75.8462	9.53644	13.3002	35.428	95.77	4.02132	25.2804	28.3161	56.9871
C1QTNF4	55.7432	153.868	67.0668	2.61992	42.1147	11.9228	0.642343	0.243521	74.7641	2.81687	36.8917	1.37375	12.1882	1.59388	0.829694	1.79419	7.09502	2.16605	7.34659	2.60144	13.631
TM7SF3	151.698	236.335	124.074	49.0021	106.587	51.5874	29.971	25.2702	163.437	32.8432	145.214	36.5229	100.985	20.6214	23.9813	25.6961	87.9177	28.6249	31.7821	57.4271	36.4881
MYB	290.197	301.533	195.868	242.359	194.629	48.9159	111.146	32.3981	277.224	41.6265	234.273	137.707	264.305	17.5251	15.371	7.57952	305.337	8.35609	38.3105	135.964	137.807
CAV1	27.8062	97.5835	23.3781	2.82268	19.0539	1.13303	0.0617223	0.582262	23.6769	8.12784	30.605	1.76664	26.2953	0.555735	1.05104	35.7509	25.3863	0.93564	3.50203	0.367911	1.78696
MGST1	235.988	265.355	165.69	320.226	110.742	99.5806	199.119	120.667	123.072	50.3642	85.7101	212.15	86.6919	3.82069	4.36219	2.03543	19.2109	2.81372	13.6576	28.8707	29.3558
C1orf228	91.3423	219.959	120.216	64.1542	144.903	70.8523	33.0759	22.4365	96.5939	25.1104	123.885	36.8653	28.4692	7.12659	35.418	3.74786	81.5107	8.1907	48.5905	4.50136	126.29
MAN1A1	183.696	398.804	267.771	21.4074	267.216	84.5577	34.3868	48.9957	212.886	49.3358	338.541	44.2547	112.849	43.0444	23.2882	269.931	126.869	76.7032	87.2177	80.8625	239.666
EGFL7	81.9597	194.448	146.419	9.46973	170.706	19.9475	2.77587	3.27292	132.586	5.39639	201.697	1.57969	91.989	8.52843	5.38904	2.81405	73.7085	4.84865	16.2452	24.2294	46.439
KDM5B	166.685	239.781	157.328	59.7053	172.157	58.1617	51.9353	28.5735	135.592	41.5191	241.631	26.7563	141.595	34.3862	30.8991	20.4539	86.9363	33.5687	60.6089	56.215	66.2207
PRAME	29.279	91.8183	26.6003	14.499	31.7483	7.6804	6.04984	2.56442	17.5873	10.6848	36.6829	8.73064	20.2103	5.76796	2.82957	0	10.1301	0	0	0	0
THSD7A	27.8755	96.5655	23.1606	1.45554	30.5967	0.243885	0	0.557804	14.9539	1.17588	64.5151	0	9.9222	2.50851	0.488383	1.85249	0	0	10.9441	0.312031	0
SPINK2	197.827	244.447	716.419	14.097	403.932	247.224	17.4796	9.93113	650.716	31.0585	251.307	21.9517	1.14388	3.37348	5.87089	6.22203	44.2264	15.5617	112.806	7.8705	150.189
FAM30A	13.2384	35.55	347.198	3.55759	453.338	82.6013	7.67275	4.29097	199.465	3.0957	319.684	0.706215	129.182	12.9378	11.5194	58.0807	217.929	18.3618	137.546	20.7687	192.698
ANGPT1	67.9373	87.5352	311.377	6.58072	375.715	90.2235	11.8505	9.25758	166.72	10.6452	241.865	12.9377	220.081	15.1101	7.22842	4.18884	95.8178	10.1306	15.7115	18.5893	34.6371
GUCY1A3	82.3212	130.759	315.767	2.92347	435.167	117.13	10.2604	4.51297	192.44	35.5321	250.656	3.64158	132.56	11.7266	8.39759	5.06069	140.334	14.7817	74.1867	22.6949	157.84
CD34	110.591	201.57	266.15	3.1949	323.576	31.4459	2.14759	2.50554	282.943	4.58666	333.754	5.16919	118.687	17.3094	10.9108	2.38876	273.471	11.445	20.6415	7.6638	128.135
BCL11A	96.5732	148.388	247.335	21.0412	288.156	152.562	21.8217	26.7284	158.127	56.8554	318.184	40.0835	88.2253	18.2704	7.64313	30.5716	469.908	13.6368	294.934	126.208	572.978
SOX4	329.081	387.921	379.489	98.7784	416.398	118.245	50.6842	84.5047	590.157	155.273	653.135	186.781	501.138	24.0877	20.8929	32.7619	468.168	17.0005	118.631	76.136	956.759
TFDP2	129.139	128.613	277.687	53.3244	266.831	70.3272	32.3279	31.8411	206.435	57.7333	255.146	41.8726	318.067	90.188	53.7342	54.4073	249.144	152.061	79.6236	301.399	113.198
BCAT1	38.9634	77.1146	172.844	9.30116	171.368	82.29	17.5928	27.928	128.064	34.3322	140.852	26.3966	146.33	8.7293	11.536	10.6092	185.356	15.6171	29.6074	53.5089	99.0155
NPR3	105.369	161.881	159.058	4.53053	208.698	8.17147	2.92352	3.6794	203.228	7.10275	299.605	3.33361	127.794	9.39615	7.06774	8.92809	115.894	5.53569	7.4755	44.7818	47.6704
ITM2A	194.689	138.294	302.381	22.134	254.921	48.8452	12.104	10.0224	276.245	37.1616	264.632	22.5998	190.949	172.274	137.859	74.7725	170.653	139.862	48.0072	41.7178	167.348
STON2	26.7916	52.6255	139.018	6.37978	157.361	36.5573	9.07266	5.39189	51.2793	8.2432	148.307	0.912051	191.805	12.5662	10.2503	3.9823	31.5198	10.9215	14.9371	32.9924	7.30711
CEP70	33.3048	28.516	242.864	10.3711	320.116	17.091	7.93277	13.4027	164.996	17.6495	347.319	21.1523	186.357	31.3243	28.4416	66.7156	108.001	36.3537	36.4059	37.8929	136.956
CD200	30.1749	80.7505	104.158	4.69504	119.444	27.635	3.16241	1.29516	47.4682	5.05469	86.7421	3.65203	21.7169	6.75198	3.10524	11.3096	73.7591	4.25548	27.3732	3.15252	23.7641
MAP7	50.916	31.3715	114.447	8.28762	120.181	30.2089	8.25005	7.17211	91.6293	13.3193	91.5226	5.70708	113.606	3.20838	3.2449	23.8805	61.0693	5.70155	29.0596	50.5496	55.9675
MSI2	92.6735	86.0658	290.604	10.2907	274.563	31.9292	15.2969	33.2293	337.367	33.2668	377.339	29.2849	207.957	118.169	105.369	258.895	330.966	97.2146	137.041	72.3286	192.859
EBPL	85.348	141.59	162.818	44.3445	145.345	44.8633	23.2375	21.6385	148.116	33.1877	183.104	48.1634	149.897	33.0482	34.3159	23.5524	81.7177	21.5263	29.21	31.073	29.4573
MECOM	11.2981	12.2632	116.709	7.37906	155.49	11.8476	11.1314	8.92055	78.8382	17.2906	193.373	3.94929	66.2475	8.09706	4.54362	2.93941	37.343	12.3129	18.2626	13.1293	62.7492
PDLIM1	36.3831	55.3002	97.9742	5.95053	76.9888	40.5799	8.59502	5.19657	41.8509	29.4953	68.4325	1.57646	114.726	10.9446	3.39463	10.15	68.5775	12.9792	44.4906	12.1035	27.5499
SOCS2	6.48475	33.1615	126.132	7.58132	125.108	35.9508	2.11018	3.18428	48.5927	6.15717	105.087	10.6927	75.7414	22.6066	37.0836	10.543	188.669	33.5596	11.1035	33.4471	22.9826
NREP	134.107	130.941	172.101	142.586	136.438	100.366	42.0363	27.3103	220.369	149.065	115.001	129.074	107.506	8.31823	7.42514	5.22997	198.579	9.33608	43.8583	50.2282	318.394
DEFB1	22.4462	14.6478	0.974056	467.179	0	2.67648	46.7639	0.568161	0	0	3.66096	17.0486	0.277299	0	0	5.37664	0	1.89239	0	0.183956	0
SERPINB10	64.053	21.5122	1.32677	262.092	0.416545	3.48348	109.521	54.7589	0	5.1771	0	206.018	0.75293	0.336907	0.454854	1.53512	0	0	0	3.05172	0
SRGN	5267.58	3717.54	834.678	29138.3	749.887	1980.36	11886	3843.54	792.843	2656.61	653.672	11546.2	584.301	991.048	313.663	1447.33	438.781	1045.96	427.929	274.456	768.517
PLD3	22.9075	27.8353	28.1167	382.757	36.8731	56.4546	190.895	43.8407	17.8206	30.0966	31.1993	37.1421	15.5442	7.78119	15.2933	33.971	0	21.6039	17.4713	9.55431	35.8484
MARCKS	58.2821	13.2896	15.6558	605.66	16.8819	31.588	449.243	175.026	23.5771	86.7193	21.458	124.608	24.0408	9.17446	2.64656	185.885	112.821	5.02823	154.222	9.4859	42.9419
LYZ	3309.54	1342.23	162.748	40604.2	147.005	4923.31	35338.4	24628.1	233.96	10846.2	190.198	38180.9	295.84	128.322	100.175	304.357	104.488	136.462	282.281	802.628	245.769
CFD	485.157	1088.65	313.722	2846.39	322.256	577.364	2661.34	391.602	76.0791	242.912	54.3018	442.749	38.3386	19.9998	12.5111	26.2487	4.76526	16.0834	65.2556	34.2033	40.1089
CSTA	289.777	239.492	73.3882	1243.34	39.1536	300.26	946.629	870.143	25.8258	502.946	26.8299	988.334	10.4295	10.7937	3.03531	16.4552	18.4828	7.04095	22.6837	21.6685	20.4907
SCPEP1	9.12945	22.5117	25.8934	388.672	39.5594	165.132	331.056	159.715	21.1879	67.5214	21.282	127.115	8.77029	7.67747	9.364	32.2071	33.6666	11.3955	89.986	30.3275	34.6631
CAT	464.844	442.251	357.958	899.043	249.151	168.284	348.096	175.25	294.661	186.077	160.291	292.666	386.703	48.2427	44.744	43.6296	183.979	44.9992	114.549	570.212	183.276
HSPA5	822.926	469.325	353.167	2552.39	306.978	382.659	1714.68	543.749	447.75	518.768	395.161	718.502	695.417	864.366	235.26	2309.39	281.826	583.868	255.402	753.807	539.618
APLP2	604.67	680.847	337.689	1764.75	311.518	420.73	1576.31	1067.36	346.433	401.205	268.009	768.05	205.139	77.6671	52.808	145.089	376.612	113.171	188.199	250.289	201.392
LYST	331.803	295.997	92.6922	1054.27	130.009	312.06	885.515	706.994	83.441	468.531	104.868	670.549	55.4743	307.359	81.1148	46.9841	66.4632	254.623	292.114	90.4411	128.564
ANXA1	1028.08	521.882	605.739	2364.18	696.236	932.833	2011.41	1234.86	526.383	939.588	444.927	1224.46	371.021	411.683	327.81	74.4674	247.441	417.547	158.408	103.572	232.641
EMB	402.408	385.737	486.32	1620.77	474.028	651.557	1065.66	577.745	292.053	363.989	199.463	771.249	244.985	566.891	432.06	261.718	199.383	528.649	354.561	62.1527	365.72
FUT4	47.3217	53.6268	23.2539	252.349	22.9734	19.5548	113.248	35.4352	24.5795	26.4875	36.2012	82.8703	15.3054	11.1577	5.91932	4.14123	10.3225	6.69196	13.7113	11.821	6.78214
ZFR	126.652	148.323	159.765	687.766	168.566	137.32	314.989	177.888	148.292	207.12	161.466	308.687	201.343	164.158	128.86	114.27	171.731	149.212	206.607	144.274	115.31
SLC44A1	36.6244	37.603	66.4006	417.717	66.2537	100.516	211.191	103.373	38.3367	108.995	87.9936	270.599	135.214	16.4339	23.0597	128.338	81.0955	16.3442	34.7013	16.4574	56.5967
MRPL33	289.54	238.198	209.333	697.482	220.001	290.599	393.405	270.87	143.082	367.287	147.708	613.591	117.062	124.371	103.308	107.28	178.69	111.417	173.834	94.2587	178.439
TNFSF13B	177.588	114.185	112.695	551.584	98.7776	164.762	501.603	391.193	123.693	247.746	51.7482	315.46	48.975	12.3798	19.8024	9.2344	31.7386	18.2063	20.5344	12.8491	95.758
FLT3	175.382	310.798	436.524	192.904	572.818	434.287	152.069	66.408	351.346	240.691	385.628	229.294	88.2864	25.9105	13.8307	9.66598	793.912	12.4508	164.67	20.6281	589.613
NRIP1	96.0843	96.6454	305.219	40.3591	514.453	85.3115	51.7111	100.945	388.641	169.142	876.142	66.9817	256.309	76.4631	61.0974	11.584	325.71	76.3852	64.8602	66.4281	311.137
MEF2C	86.0006	112.69	330.265	66.4906	455.979	231.407	126.706	221.997	198.763	316.964	342.59	121.656	355.186	20.1941	17.8344	398.965	511.94	29.5229	380.384	61.9151	528.676
HOPX	31.6439	24.4756	174.576	1.82679	256.121	34.3104	3.25464	9.12502	143.202	6.95994	148.984	4.4076	31.7569	139.254	30.3981	5.81979	209.867	303.495	44.299	11.5115	66.4971
H1F0	59.1421	55.789	93.1435	16.5243	248.653	63.8297	30.6173	41.8573	101.31	25.1406	289.115	36.2243	78.7392	15.5621	11.6415	13.8937	326.439	5.3947	35.1405	459.442	224.283
TFPI	63.6088	69.1826	107.29	6.10678	151.174	34.4286	2.00805	4.47741	112.748	12.5973	166.655	17.5024	96.3187	10.5182	5.80375	3.51347	187.178	5.04555	14.3452	32.6407	8.73673
TCF4	65.3384	41.7638	118.047	20.0874	183.651	61.0722	23.5762	28.9121	138.692	45.377	160.453	23.1144	95.1034	11.5938	7.63551	156.021	330.111	12.6358	221.964	32.2472	959.879
XIRP2	0	0.363527	76.7252	0	137.037	1.24728	1.83506	1.21543	32.0369	3.25892	98.6556	0	24.8794	2.11282	2.68771	0	51.5925	7.95579	11.6913	7.18019	82.0317
SCHIP1	52.1821	35.9108	86.315	27.0616	118.453	44.1411	5.04437	4.36803	47.3344	21.7211	61.6791	13.2339	34.8964	5.24015	2.54256	0	184.937	3.44822	13.1735	7.09633	78.9168
SSBP2	38.5197	37.6728	106.916	10.1002	139.559	37.7609	20.7376	25.1178	94.1246	32.7275	165.496	15.0872	81.204	16.2464	25.9938	7.83295	146.117	19.5005	25.4857	28.6948	38.201
CD82	37.6689	42.8399	131.827	78.5549	176.975	54.8515	61.2273	28.7196	80.0772	22.9639	167.529	29.2412	87.2142	27.7987	37.4091	9.1183	59.7422	20.1137	92.9894	88.1205	80.5299
TSC22D1	27.1072	30.1293	72.2452	7.25449	123.932	46.0085	9.0901	5.36233	73.6266	9.2598	87.0141	6.32573	89.7951	22.1427	12.9297	4.35497	144.572	23.865	25.7058	70.0379	73.2469
PKIB	0	2.52632	9.43376	6.23628	15.6031	195.039	8.74868	5.20697	2.93618	55.523	2.6355	8.81385	0.495471	0	0.690051	1.52897	0	2.0971	39.4054	0.325071	12.9026
MRC1	0	4.17509	13.5014	12.7988	9.46764	292.432	35.4798	7.95785	0.452691	107.542	14.8848	4.51756	1.48161	0.863717	1.29535	0.454765	0	1.35058	9.40688	0	0
NAPSB	3.99939	8.1088	14.6307	19.2871	18.9754	434.831	40.7623	84.5185	0	225.443	0	76.4764	0.324591	1.52355	1.02068	0.590169	0	2.11126	192.756	2.81057	143.825
HLA-DQA1	23.3328	26.8055	34.6033	23.8421	40.536	326.455	32.4259	30.9247	26.1896	318.567	18.9788	42.3348	6.48182	29.6206	5.88516	3.98631	13.2263	18.9887	178.523	3.55382	101.584
HLA-DQB1	3.71192	34.3158	34.3909	19.308	51.5451	366.346	34.3423	39.5704	37.1363	283.348	38.6079	40.6113	3.05955	26.9473	16.6386	4.8587	64.5994	24.8916	197.3	4.08876	88.5102
HLA-DRB5	13.9511	62.3965	137.118	47.2271	166.026	613.408	115.232	73.0621	42.4733	256.59	22.6503	63.1648	13.3536	16.4714	6.79519	3.58194	29.2809	24.0987	249.527	3.91071	114.63
HLA-DPB1	55.3411	172.653	267.586	75.0993	351.703	1167.62	141.018	116.637	144.891	625.687	218.089	141.059	78.6762	94.6819	30.0311	9.40753	244.811	99.192	527.66	33.1871	361.699
HLA-DPA1	97.56	251.297	380.129	85.9069	426.196	1441.57	200.024	197.197	183.841	1043.63	253.876	133.388	72.2721	88.1151	36.2667	24.3392	312.783	87.1457	581.774	28.8449	519.986
CD74	238.468	792.176	1026.03	358.68	1318.96	3823.04	604.337	506.571	411.176	1710.11	450.339	517.341	109.849	249.908	112.941	321.6	857.087	203.495	2634.97	36.1185	1526.23
JAML	13.5337	13.8925	65.6159	7.15234	147.818	503.832	185.548	280.746	20.9545	225.688	4.41006	22.2438	6.44974	39.0238	60.6701	5.20252	17.1176	14.5629	39.6443	3.57827	161.105
HLA-DRB1	119.607	220.965	397.641	178.494	475.128	1311.61	289.622	290.44	217.986	867.978	235.55	172.992	67.6846	74.2017	29.5645	17.2377	232.429	72.4068	639.672	21.2104	417.527
CST3	101.122	125.67	136.639	404.294	150.277	1145.44	671.682	527.815	34.1173	969.854	37.7421	310.802	71.2162	21.1774	6.01111	19.2306	7.1699	24.8566	112.491	37.1581	216.246
HLA-DRA	336.016	559.145	883.137	665.533	1046.94	3114.97	797.089	755.216	569.527	2877.41	603.735	722.877	164.505	71.3812	39.8362	59.3088	1180.59	69.9081	1780.29	69.2278	1575.32
FGL2	17.8334	12.3997	12.164	128.958	18.4875	633.395	585.821	740.188	1.29297	641.222	12.519	192.513	3.17122	9.54056	10.6102	6.20527	8.86588	41.7107	57.5192	6.25861	33.1135
SAMHD1	94.8681	62.1098	61.5976	370.864	93.2029	1107.36	465.301	629.735	19.6254	1020.01	37.0328	500.022	20.0989	179.446	276.677	53.1709	40.4647	230.996	230.791	24.0351	529.821
GPX1	306.389	498.805	616.073	549.001	803.824	1356.18	787.892	490.249	258.964	474.992	297.79	489.194	290.801	60.5211	80.5258	95.9228	302.886	63.7238	350.649	149.909	465.531
TYROBP	147.084	239.101	321.438	583.026	378.71	1054.63	1194.93	1049.26	106.957	644.351	104.391	380.089	64.6414	44.7067	16.5201	14.5718	29.1312	223.154	208.016	23.6165	314.841
S100B	8.05116	6.80503	11.4785	2.75927	15.1305	212.068	2.54837	0.564395	10.98	27.5815	2.12911	3.37543	0	0	8.37591	0.516282	0	3.77921	35.089	1.3496	0
LGALS1	203.043	210.368	471.556	936.953	454.131	1065.68	752.911	783.949	167.738	796.749	115.12	1014.74	56.8032	142.474	109.246	192.405	192.477	217.35	262.18	36.3147	396.763
FCER1A	38.2544	6.03477	27.4998	2.14886	45.1504	344.314	11.0089	15.8846	26.0692	390.66	182.764	11.0483	265.213	5.48978	9.11719	2.60294	32.5843	7.68625	14.8194	5.94006	82.9691
CPVL	50.8929	34.2027	31.6899	82.2466	16.5819	424.784	228.956	319.623	32.0964	320.497	0.977088	140.955	38.959	4.06389	2.47353	97.8261	2.79495	4.88116	26.4186	87.9797	32.0698
HLA-DRB6	35.7208	49.32	104.934	69.5802	108.493	315.95	110.785	93.9018	72.6737	318.04	74.2194	66.4332	16.5783	25.3998	7.84079	5.06589	46.1754	31.4878	163.478	5.29893	120.627
DBI	265.56	251.275	282.808	417.65	291.188	746.548	334.311	346.084	253.609	572.566	142.213	588.52	169.512	220.107	137.149	200.711	259.18	277.63	219.202	51.5956	455.142
IL13RA1	25.9595	16.2223	11.1687	76.6401	28.4051	228.158	133.003	120.682	7.13899	181.793	15.4954	79.8482	5.74979	3.24655	2.10476	12.6771	8.03267	2.35956	42.7269	1.11496	23.4959
LST1	50.5863	62.484	189.113	309.146	266.055	518.834	505.334	511.571	85.6404	458.297	166.491	192.747	47.3165	22.8984	21.0285	5.84061	30.9498	22.28	132.25	15.7469	119.845
CD163	3.2444	0.985367	2.57439	7.96439	1.35026	48.5132	278.206	127.394	0	66.6247	0	11.426	3.1925	0.985164	0.518698	0	0	0.314574	1.73287	1.79949	5.38042
MAFB	0	1.36197	2.31209	16.3581	3.66583	59.7751	337.411	268.091	0	174.074	2.37012	8.32423	5.02123	7.53773	2.60319	4.64721	0	5.27308	17.4624	9.29045	8.74256
CXCL8	57.9155	58.2054	59.9902	483.092	163.35	50.9469	991.752	326.906	184.662	103.052	180.977	113.124	158.81	8.04559	1.59096	15.9941	221.209	4.97263	18.5132	28.8852	0
TLR4	21.3105	20.9791	11.8614	96.4533	7.41515	57.41	258.132	190.547	2.9628	91.2285	6.77219	57.871	0.294713	5.98101	1.30711	1.32025	8.66791	2.3575	17.8454	1.69108	0
VCAN	58.7029	33.3733	14.294	1500.22	29.2078	303.952	3965.95	5252.04	23.5138	794.572	60.6273	1280.47	18.4447	28.8197	15.6619	55.602	282.138	20.8291	40.4587	61.0371	10.8793
SERPINA1	0	5.99924	2.424	47.4934	2.24694	57.8533	227.859	267.697	1.60746	142.595	0	13.3325	0	0.685304	1.63246	0.671611	0	0.301506	3.07497	5.48055	16.751
S100A9	146.855	55.5516	41.9039	2857.25	35.2989	660.51	12598.9	20254.8	62.0105	1197.63	74.9631	5156.46	93.5508	45.3312	43.1578	176.193	75.1832	50.0792	106.485	355.779	73.8716
TNFAIP2	39.9469	24.6334	54.9565	149.875	61.2061	208.104	530.856	342.345	18.3269	283.121	39.5933	88.5063	23.3052	4.82036	3.62154	30.8209	27.5233	6.86862	34.3039	6.88253	5.70274
CD68	14.2913	31.4163	32.8966	248.392	43.7384	159.009	430.542	317.113	4.90348	169.421	9.27179	103.085	13.1034	7.9504	6.36864	5.45742	27.3074	5.90233	25.529	6.55411	95.1982
LGALS3	6.51687	14.712	10.8808	433.503	16.3474	161.288	610.959	396.796	9.48571	206.037	15.9377	116.466	10.5475	32.1271	45.0654	54.0221	26.8137	26.5254	14.7858	238.628	8.56051
IFI30	8.16124	9.59217	17.1942	108.888	20.3847	373.269	666.202	741.222	9.3816	526.156	9.64996	108.794	7.21164	10.8076	6.17545	38.0151	0	10.1924	87.5674	14.0906	22.2332
FCN1	25.029	8.93013	8.71087	73.1748	6.31213	69.6254	829.851	1681.21	1.52709	293.379	9.07779	87.1961	11.8475	4.34953	7.79944	12.0251	4.60575	8.15349	16.895	27.4182	10.95
DMXL2	98.0995	68.3397	36.6008	221.584	32.3593	80.956	347.414	272.727	33.0202	93.7443	7.77201	77.0816	12.9011	15.7181	9.1869	13.4399	20.279	10.3389	37.2471	15.129	8.09816
SAT1	293.362	138.708	116.2	977.425	183.969	455.902	1986.78	1486.87	218.585	1060.8	224.577	596.78	132.455	245.83	112.372	384.576	155.973	151.239	306.962	198.522	284.318
S100A8	115.586	39.0014	32.4222	2500.98	24.6658	344.798	7939.03	16444.8	39.456	589.091	38.4389	4392.55	93.1563	32.5048	31.3293	127.15	65.3998	37.0444	74.7386	236.702	45.7152
NCF2	21.9235	11.4393	17.107	140.033	26.9746	162.434	356.083	404.26	9.07575	158.603	4.23613	115.422	5.69579	6.34297	15.3323	6.49803	13.4675	8.71085	59.6921	19.9279	41.9369
CTSD	42.9248	83.5386	89.1558	286.633	121.792	151.032	499.94	211.13	41.1482	68.4916	49.2718	62.3612	22.8344	42.8563	39.0342	39.6006	72.4411	77.2252	39.8002	16.4355	27.3888
GRN	57.9152	79.015	60.4143	377.074	66.0034	292.241	495.573	255.861	15.3938	119.03	55.0531	169.649	17.3324	9.76971	10.5323	32.1508	30.842	15.2097	89.0473	17.6688	60.8777
ADA2	43.1269	29.4978	19.9626	376.787	22.6239	133.854	414.602	202.036	32.9818	129.52	25.1533	90.7942	15.2297	50.1708	44.0375	169.751	23.0362	56.9401	61.4508	8.92112	38.0629
MNDA	285.53	170.821	34.1765	1000.4	26.4898	420.529	1511.75	2334.89	31.8277	669.534	24.4445	1178.16	18.2339	18.6916	8.00346	17.3102	0	12.7152	73.4342	18.2793	66.4787
CTSS	168.882	170.847	244.722	495.911	264.539	1284.73	3487	4835.91	156.222	2118.41	164.87	635.841	144.615	285.561	218.189	748.984	128.91	284.465	555.136	81.7451	541.274
MS4A7	32.5451	30.674	14.4284	187.694	19.9151	222.174	337.448	356.376	12.138	338.499	21.8525	83.0093	13.6251	14.0275	5.37609	4.43492	42.2579	7.5419	107.778	2.69139	37.4929
S100A12	0	1.70271	0.492761	11.2015	0.225266	7.54868	200.312	1312.01	0	24.7173	0	58.2797	1.85722	0.70434	1.90169	10.8999	0	2.72028	9.89641	15.2863	0
PLBD1	3.61596	1.54346	1.85957	16.5648	0.749322	15.5767	131.063	552.355	1.60746	79.3705	0	47.1085	1.82537	2.31347	2.90126	2.21802	22.6737	0.747323	2.03108	8.4645	0
FPR1	0.527048	0.526459	0.703448	2.06784	0.673489	7.58798	95.456	224.344	0	36.2976	1.95362	8.51305	1.65842	0	0.384369	2.83719	2.79495	0.309882	0	2.47009	0
LRRK2	0	0.859057	0.534636	5.01218	1.33271	14.7269	80.933	244.797	0	79.3971	0	40.1848	1.33921	3.80114	1.28306	55.3386	18.4595	1.4016	62.1447	0.9868	5.38042
THBS1	7.57825	1.89023	12.7674	6.72628	10.7586	12.1297	331.944	648.557	7.56179	68.8089	7.44465	42.8597	115.171	6.92904	4.18581	8.33992	21.8465	9.93557	36.2695	28.5132	0
CD14	1.36853	1.36507	1.70595	11.3002	1.08754	47.1382	246.75	391.23	2.60464	28.1543	2.01118	9.88956	2.7103	0	1.71237	2.51008	0	1.81165	6.41403	5.47621	0
MPEG1	7.65798	7.29695	4.86946	53.2331	6.01787	139.871	288.622	431.239	0.679271	267.482	0	106.189	1.73758	5.41475	2.65996	3.94199	0	6.91514	74.3631	3.46513	203.614
CYBB	43.8159	32.1355	46.0719	375.521	92.0358	386.374	871.178	1288.24	7.84297	564.067	10.0537	324.558	11.0559	21.6224	6.82846	85.1654	35.0132	16.2686	411.816	31.1559	280.723
KCTD12	6.28726	6.37204	11.8477	23.8141	17.9056	181.647	262.933	386.603	1.50715	271.305	9.78952	116.664	10.0658	7.1186	6.2085	6.27967	11.8247	3.41671	34.1714	10.9122	26.4075
PSAP	159.183	219.671	212.137	898.786	233.362	929.103	2416.19	2592.19	179.21	1444.98	218.009	702.208	202.489	191.597	149.326	882.983	142.036	243.924	293.125	224.442	349.297
FCER1G	51.0147	26.6099	36.1091	261.068	69.9689	416.927	599.451	646.866	15.1167	433.252	24.8543	193.311	34.379	15.2425	11.3094	9.4265	43.6988	117.588	49.601	15.3964	265.565
CLEC12A	222.18	133.431	133.296	267.734	116.459	251.077	520.189	621.533	85.4972	362.162	93.9513	340.581	43.2999	12.9895	5.99996	5.48648	31.3913	13.0999	30.7273	16.346	122.135
MS4A6A	76.4293	36.0455	15.6301	337.236	47.7271	512.086	544.596	595.794	16.5833	335.628	101.521	455.305	8.01995	17.2157	8.8371	9.74314	8.02182	5.76485	29.3848	13.3387	46.6355
AIF1	376.428	275.567	580.962	1081.5	579.623	1022.11	1819.29	1896.19	422.192	1516.48	342.236	817.078	156.172	41.0184	52.6538	21.7777	254.655	33.4506	167.469	53.3396	266.658
CAVIN1	15.7374	18.2638	35.5427	1.12848	37.1845	10.4034	1.9944	4.09142	88.1468	1.64312	80.3608	5.34613	85.552	8.48609	6.92099	1.52461	16.938	1.84252	7.09267	14.3336	0
AVP	0	0.600071	0.794566	0	1.09887	0.354872	0	0	19.3239	0	1.61379	0	1.54647	0	0.169077	0	0	0.826867	0	0	0
AREG	182.548	30.4451	87.8869	18.5291	65.12	81.1479	181.759	211.519	341.75	759.429	191.607	651.905	26.1176	38.5908	10.6001	213.065	45.9272	20.8669	8.44892	33.6699	911.093
PROM1	45.8276	16.1832	41.6633	1.60032	42.6474	6.087	0.594727	1.65795	70.4739	3.39563	51.1853	3.44763	19.2939	0.892676	1.03559	0.20747	23.8009	1.39927	6.18129	4.3912	29.6207
HLF	0	0	1.12849	0	0.120843	0	0	0	17.8956	0	10.0208	0	3.26289	2.22613	4.8278	2.37866	0	1.64313	0	0.411152	0
ADGRG6	2.77958	5.21215	8.14661	2.31809	6.80225	0.870617	0	0.576508	10.77	13.561	8.24142	0	2.56487	1.07301	0.275259	0.20747	7.93978	0	0	0	0
ST18	35.1902	27.032	20.9512	3.45506	12.1143	4.19864	0.541416	1.82735	59.1463	10.077	24.7548	4.94555	18.2079	3.26796	0.723821	0	7.17463	0.231964	2.70876	1.2004	0
AKR1C3	28.8516	42.6981	86.4976	3.06439	103.772	27.929	4.06301	5.00123	109.256	10.5716	72.7215	3.77683	104.802	9.54845	8.27704	4.39871	56.2388	57.8426	20.4341	233.527	41.6553
CPXM1	83.0801	108.991	81.8637	21.9725	61.0768	24.033	2.85356	2.0023	97.5261	14.4533	45.939	20.0427	82.4403	4.8209	3.37257	2.29604	34.7689	1.7274	3.97463	6.17088	10.6418
ALDH1A1	1.75862	0.124474	9.78747	0.428394	12.0946	0.75273	4.05477	15.892	32.1582	1.78448	31.3729	3.00723	52.3371	0.468734	1.26801	1.18549	24.5728	2.69487	0	61.8788	0
CYTL1	106.694	114.459	78.4297	12.2438	65.3611	17.0051	5.60877	5.98226	111.617	9.44944	72.5996	30.5556	111.899	4.55698	1.65372	3.28054	26.8227	2.42889	3.91566	36.5816	50.4882
CDCA7	97.6454	102.472	70.0709	20.668	30.4318	17.1048	2.43653	11.4863	107.105	25.861	43.2089	72.7461	57.1882	11.4142	7.70706	5.49919	78.6704	5.54469	5.5075	25.4389	38.8533
MYO5C	10.5649	17.1476	21.519	0.316181	20.7087	5.4214	1.64404	1.7719	35.6166	13.0023	41.1039	2.90295	14.9352	1.98512	4.73476	7.17564	29.9808	2.41768	21.4309	2.7714	22.7258
MMRN1	11.8695	22.0956	74.3165	2.15723	88.2087	19.1904	2.74592	0.949615	77.9785	0.732935	78.7121	2.73252	226.531	11.5104	4.73347	1.02706	46.0562	7.74257	14.139	6.66654	29.4151
CUX2	0	0.390787	0.47274	0.203745	0.171263	0.762149	0	0	0	3.83527	0	0	0	0	0.0966859	0	0	0	1.55968	0.0848724	26.569
COTL1	83.6212	84.6649	59.9918	131.177	53.9179	388.364	379.333	573.246	66.6137	720.259	46.7777	192.015	61.0156	158.379	174.81	25.5024	58.9622	64.3704	239.287	18.9643	84.3507
ANXA2	87.2917	82.6056	58.9209	493.561	55.2563	291.254	574.292	602.995	62.3067	579.591	34.7341	578.3	33.0322	114.739	86.9377	108.711	98.5952	130.106	105.879	22.7904	159.797
IGSF6	44.1526	12.4074	11.6845	62.3875	27.795	252.953	208.705	387.76	3.43213	304.429	3.58558	177.306	2.16289	5.00531	2.20164	6.03702	4.33569	3.68511	38.7372	1.15587	22.6413
CCDC88A	285.912	216.783	210.605	273.121	236.642	331.4	292.024	471.657	278.315	579.442	351.522	420.849	262.083	44.8767	36.6537	198.38	270.65	58.2411	164.739	181.899	544.283
ANXA5	60.6999	34.8848	67.1304	305.886	49.3954	247.577	406.657	509.094	75.0343	472.381	43.2369	370.982	69.5477	139.869	114.268	164.031	121.912	93.262	72.2232	26.9378	104.41
CTSH	10.0927	13.2083	14.0178	81.4973	17.5795	255.963	274.852	332.669	9.12583	271.34	11.0978	142.805	14.1916	15.3347	38.3363	37.2393	26.4127	13.9764	260.779	11.8509	53.5975
ITGAX	7.78604	14.8082	34.864	44.1137	43.1278	239.107	194.724	179.187	25.4712	243.373	33.258	39.3117	6.96221	16.4504	5.46065	4.89252	0	56.8912	133.975	5.74675	114.187
C1orf186	96.158	104.312	75.015	4.99331	98.1638	11.0288	2.84952	3.11969	98.2086	7.54318	177.594	4.79282	51.0738	7.31289	10.9726	18.9545	46.3311	5.10211	21.3219	3.24586	84.2062
ERG	66.9942	80.4681	90.9247	5.21528	101.996	17.6478	5.18061	3.73981	82.5483	0.674969	143.292	5.28467	75.676	2.7853	5.45896	0.402844	99.1456	5.84012	20.0461	6.4134	61.7769
GATA2	47.1812	42.8443	86.1806	1.87373	119.239	9.18205	3.0775	1.39979	66.6418	1.95411	167.314	0	179.245	3.49724	9.31478	0.701851	41.1403	2.56045	0	22.9692	40.8871
BAALC	39.061	53.9329	77.5255	8.87046	108.942	17.9809	1.48342	0.565566	63.3191	10.4325	130.565	5.43395	30.3454	5.04845	4.28988	0.494054	69.2081	4.09404	6.56715	7.04053	47.3985
XIST	90.0422	65.4976	212.422	37.7785	279.558	64.4822	126.27	61.03	125.145	63.3125	423.933	31.9643	199.719	106.294	222.153	29.6149	198.716	189.154	124.859	117.41	198.872
HIST2H2BE	17.8421	24.7643	32.9302	55.4798	63.7485	23.6032	57.7403	23.765	36.3069	13.9458	130.56	16.298	28.2527	20.7284	13.2565	45.8169	28.7234	14.1925	17.3779	33.7914	10.1695
GBP4	43.1479	64.5308	172.562	4.95106	223.234	54.4799	38.5869	32.471	122.183	61.5212	305.513	14.7763	139.591	153.481	153.401	12.2285	288.252	179.232	57.8198	20.0511	90.442
PLEKHA5	17.7838	21.788	39.9122	14.691	56.6647	30.9405	16.4269	15.3535	46.2443	16.7501	107.45	20.6342	38.7593	35.0906	10.7715	8.29042	54.1956	29.4235	4.9484	15.5793	17.6585
DDAH2	63.3016	59.4717	119.495	32.8893	152.4	81.1247	56.1	25.9657	81.4994	53.1375	165.831	29.1969	64.4007	16.3929	10.0544	10.8962	116.293	22.8399	96.5426	9.51102	70.7226
SMAD1	24.17	13.0592	54.0382	1.82809	79.4068	14.816	8.48976	11.3746	32.7362	16.0008	105.817	6.66449	52.9417	8.92445	2.3232	6.34398	86.4733	2.94066	9.92147	26.6352	20.6975
HMGB2	1141.82	697.858	549.126	1755.18	285.007	499.739	935.411	1163.41	754.882	1078.31	330.276	2356.21	1020.59	597.536	327.155	217.434	2351.53	491.963	226.542	3150.41	1119.19
RETN	32.0435	7.30766	3.32016	157.437	4.90928	6.63228	68.1667	174.692	2.87421	24.5812	0	259.449	1.71684	0.680487	2.11287	6.41837	10.4214	0.185129	4.40325	8.79177	14.7942
IRF8	36.1313	17.878	18.5896	92.8542	18.5677	95.2368	87.1745	86.9232	22.8619	139.368	7.14394	162.925	1.79766	4.85108	2.97203	4.3405	20.785	12.7169	101.761	4.03034	873.621
MKI67	140.297	136.681	91.7027	316.148	25.915	86.7285	26.1467	167.504	108.001	311.063	41.4658	540.172	278.508	103.488	60.0092	62.5617	791.278	94.1863	11.5262	1043.51	337.875
SERPINB8	55.943	20.5812	9.33086	81.7493	10.0463	40.8179	56.8518	68.4115	8.7856	78.859	8.45165	144.179	8.90423	15.632	6.939	1.81429	13.5923	6.87434	13.3116	2.58812	23.032
EP400NL	95.6827	40.2414	42.2595	145.056	28.9102	34.2223	117.501	90.5198	56.7176	71.7558	30.3883	185.459	43.079	30.2365	31.1592	10.9797	4.76526	62.5183	31.7095	7.13815	189.526
H2AFZ	376.15	385.414	325.984	535.971	149.082	273.916	165.438	268.173	358.177	439.495	129.317	740.585	466.392	187.003	147.73	208.857	730.88	159.496	101.877	443.134	448.639
FABP5	306.833	267.997	212.28	313.449	103.92	111.93	73.9753	51.4642	230.505	166.778	113.523	339.895	236.625	60.2059	25.1131	42.4129	203.089	46.8867	44.8868	43.0453	98.251
MS4A10	17.6734	6.54334	1.45249	32.5757	3.05613	17.3004	122.812	99.4997	0.59042	28.45	4.72635	113.533	2.45178	2.89425	2.13253	0	0	1.56424	0.939147	2.06176	0
HBD	20.9676	10.5698	35.4638	1.44028	35.4164	3.09319	4.19979	33.5145	22.8841	18.3705	6.05436	25.4141	1842.42	19.0252	20.4908	61.504	18.1435	22.3713	24.0699	7852.31	9.30485
PDZD8	92.67	72.3233	101.894	41.8157	107.342	43.0828	42.3023	49.948	102.954	71.6016	185.223	63.9121	476.748	119.898	40.5768	43.447	44.9826	93.4074	28.9706	181.204	78.3184
ITGA2B	1.3046	2.92472	9.42247	0.0898859	9.11609	9.65118	2.35316	0.802056	8.36301	8.4535	7.11286	0.308964	145.624	3.71953	1.63123	1.4455	0	1.38385	2.05938	7.35308	0
PRKAR2B	7.98935	12.2308	11.2524	90.2286	12.2873	24.2815	70.3368	36.7809	14.2759	56.2991	14.7606	66.6286	267.514	6.16382	3.41737	1.69582	27.2484	1.78756	1.92265	196.077	35.4644
CNRIP1	6.31865	4.60351	8.88435	0.441287	18.4901	1.77603	0.726873	1.49691	12.7143	0	51.1451	0	119.117	0.784792	3.4205	0.690821	0	1.80612	0	54.3575	0
GATA1	0	0.469696	3.67633	0.135511	7.32169	0.505065	0	0.771401	2.97359	0	27.5765	1.17165	100.086	1.62773	1.1047	0	9.88276	1.51065	2.05938	127.26	0
GP1BB	5.14016	7.35	13.3631	0.434856	20.3628	1.35875	2.26111	2.72869	13.5457	1.64312	6.29095	0	127.753	6.56481	2.19879	0.336612	14.2958	2.75898	6.17813	5.39865	3.83339
ITGB3	0	0.799151	3.68633	0.669008	9.45733	1.36589	3.64462	2.28749	0	1.64656	15.2858	4.11787	181.417	14.2687	1.98281	0.347789	0	3.24189	13.0575	1.56663	0
TPM1	3.87331	1.92211	10.7904	7.22964	15.3671	17.5118	13.4341	17.3479	21.7792	25.6368	27.6895	22.8841	173.341	13.3294	8.0624	8.14292	68.0947	9.00912	8.83443	136.847	25.5934
MED12L	0.485227	8.02599	23.0541	2.56044	44.3095	6.35498	2.73574	2.76316	32.7923	11.1297	63.7149	2.00226	172.71	7.26288	2.96584	29.2057	14.26	3.8975	14.895	14.9909	18.3528
MPIG6B	4.094	4.26374	23.4564	2.43904	37.461	4.09156	5.51345	2.43145	18.3579	2.24903	37.2967	1.26643	133.081	3.71822	4.01836	0.826343	4.60575	5.60364	7.36028	7.98879	16.9194
TAL1	9.20195	8.9561	10.189	1.59632	12.0781	1.88763	0.28129	2.1967	24.0884	6.33338	37.1754	1.52768	90.6682	1.90792	2.50198	0	0	0.351214	2.80899	190.625	0
C2orf88	1.76762	4.62631	8.28082	4.05326	13.5641	1.34342	3.49974	5.25557	9.53088	2.29284	33.4366	0	118.62	3.69106	3.38056	133.022	2.52839	2.83358	4.83095	57.175	0
PLEK	278.91	274.117	282.635	753.839	316.6	357.193	693.7	372.962	200.257	396.546	325.971	401.965	1080.59	203.584	29.1092	88.2153	177.38	460.857	316.089	68.6804	571.098
ANK1	1.75862	0.260216	1.31487	0.279399	3.20457	1.62306	0.974111	1.11135	2.72786	5.18288	3.10552	0.602829	82.5105	1.72328	4.50124	0.860748	7.35424	1.63345	0	348.987	0
LIMS1	132.396	182.005	191.629	108.119	277.43	120.404	153.704	187.861	207.224	164.793	294.296	99.2572	633.16	132.407	154.17	166.167	147.797	80.323	77.2594	143.33	109.303
XK	0	0.982001	3.07508	1.21477	4.99035	3.0132	0.394316	0	0	0.878634	0	6.69999	82.0932	1.88507	0.973455	7.38754	8.02182	1.081	0	148.172	0
ABCC4	18.6966	17.1711	22.0683	8.59601	24.4443	13.9127	5.13239	4.95299	13.2307	14.0945	8.94002	6.05145	115.746	9.37599	10.8585	14.1677	29.2415	7.84825	21.2679	34.9736	3.69838
CYP7B1	24.3337	11.3415	34.3448	8.63966	40.701	12.4465	8.40202	3.90121	15.7709	1.77196	32.5752	10.5014	123.448	3.96918	3.29899	0	4.56704	2.77262	2.62033	17.2931	15.5296
NET1	45.9536	35.4141	58.2922	29.0044	56.5572	29.1162	10.3826	11.5844	61.4292	58.9867	90.3837	24.5884	167.425	11.024	21.035	42.6897	60.8526	13.043	31.9163	104.969	49.2255
SLC40A1	17.04	32.8832	70.0925	23.616	124.241	64.4367	35.7477	41.8168	31.5306	18.8724	133.766	17.6491	290.487	11.7044	68.5876	17.7381	40.0355	9.32089	6.41307	154.598	29.6712
FADS2	8.93639	15.9302	29.2653	11.2897	26.037	25.7977	6.26549	16.4357	27.5246	22.4105	23.5341	14.8301	111.25	7.54327	2.11833	10.4953	30.8543	9.30914	5.43447	53.1563	25.0449
PF4	0	0.501922	4.95883	0	10.2403	4.51596	6.94163	13.2383	7.55137	2.07941	1.49626	1.85473	303.268	53.2025	2.8417	0	0	5.76776	12.7069	19.4045	0
CCL5	74.9419	60.0558	36.6756	141.479	26.2988	53.847	51.1235	27.3902	24.8257	56.658	16.1477	51.8079	13.1534	2538.69	100.717	37.9971	24.3603	2867.42	58.4642	26.7816	32.2723
GZMK	2.07425	0.591342	0.857115	0.736308	0.0935151	0.68197	1.83074	2.84011	7.10181	0	5.77491	0	0.625478	468.139	35.0889	4.28537	9.94471	96.4425	3.05177	6.05509	0
GZMA	10.1265	2.28837	1.72894	1.17561	1.95449	2.84509	4.12006	8.65796	10.8491	0.989878	3.63747	2.67	4.56258	728.243	41.1786	13.9917	4.84599	1015.31	20.3861	20.0991	3.45118
SYNE2	107.768	34.3121	19.3934	24.2783	21.6215	19.2398	18.6684	38.9112	50.6139	18.7047	69.1431	33.4011	35.9397	1612.3	1008.87	378.4	218.815	1950.47	303.618	56.8286	86.3251
CMC1	54.5415	54.198	56.9779	60.6124	42.279	57.005	44.2101	49.8237	65.6648	54.0406	34.1849	82.141	56.9811	544.006	33.8433	68.6437	76.7838	466.749	50.7756	54.919	34.2656
CD8A	0	1.71585	1.61459	0.417854	2.39686	2.81586	2.01563	5.80467	10.9249	1.06635	9.9525	1.28988	0.212898	378.862	54.5418	6.48236	8.16033	301.381	3.39401	10.3322	0
DUSP2	41.5637	23.1673	27.1104	6.28622	45.684	15.5949	19.0472	20.4009	32.5644	24.3121	49.7592	12.4032	19.6786	345.742	25.6439	29.722	195.508	120.701	29.3216	15.0984	35.6604
PIK3R1	210.691	203.541	182.44	132.28	180.081	153.831	132.258	126.482	213.982	179.209	229.914	137.853	116.69	813.301	330.518	92.4632	146.113	513.714	137.282	89.7515	165.747
SYNE1	13.7712	9.56104	32.0073	10.9368	49.2395	19.5911	16.7771	53.7457	28.4794	25.47	37.7406	13.2519	22.0997	548.474	127.766	94.5296	62.4269	984.022	59.4283	25.4372	53.1604
KLRK1	6.66858	1.55472	1.18276	0.931079	2.40832	7.54826	2.4023	4.5087	6.03288	6.1842	2.70656	2.11192	2.69719	350.021	61.5914	14.5564	7.56407	462.761	7.61818	10.2853	14.9667
TNFAIP3	34.0736	8.96796	11.6904	29.3463	15.6422	42.6036	127.294	127.486	41.8853	110.136	42.4047	55.2966	25.3757	567.666	108.756	237.332	12.804	306.798	87.6829	25.0643	47.1463
TSPYL2	5.56045	6.295	9.11287	13.476	13.8911	18.7234	15.4504	13.6874	21.4825	19.9144	24.6401	8.31336	15.5608	306.898	50.2393	66.9888	0	81.4606	40.5607	16.3362	63.9803
IL32	5.66793	6.4993	4.83423	0.934754	6.41041	6.95085	4.88419	10.9095	3.2246	9.91864	5.00424	3.18628	20.9756	765.45	780.296	57.1843	64.5084	712.833	19.4014	23.6211	28.8216
SBDS	113.163	63.1423	66.4126	158.209	81.8166	86.5695	170.223	121.594	92.202	151.848	143.967	150.377	102.083	510.056	156.768	345.17	71.8745	275.417	148.002	150.112	324.488
STK17A	39.3248	34.1693	25.5306	70.9095	34.1301	41.2913	47.7341	46.9726	29.4973	25.4636	31.2967	53.4638	47.1982	371.586	174.324	94.8668	95.0471	306.484	148.214	68.4043	83.9077
SH2D1A	29.1933	24.265	32.5739	4.15907	31.3832	13.2392	1.07635	4.75894	47.1039	5.91203	16.0265	0.786805	13.3613	319.06	94.8872	12.1366	29.8281	218.946	2.3805	13.4789	12.859
CD2	15.1199	6.28205	11.8892	3.62734	16.6414	24.5113	6.59571	15.4019	6.90092	34.2627	10.0492	11.0308	24.315	625.288	544.299	35.7598	38.6651	521.046	20.2873	16.4231	68.5447
NKG7	14.4857	11.443	13.3911	30.3881	14.2819	28.5443	17.637	21.1106	7.15109	15.1648	9.04046	54.6588	1.30631	310.833	13.3466	7.58387	12.1049	925.459	5.85842	8.04578	21.4965
RNF125	35.0565	62.7546	98.2435	14.8522	149.969	102.877	40.4574	50.4944	115.987	60.7568	136.832	29.1322	46.2976	390.9	121.062	14.9536	109.71	259.428	75.1465	22.9843	98.21
RGS1	8.92015	4.34564	4.46842	2.09726	12.6844	14.4286	5.7764	4.60181	20.8173	45.8244	28.6772	7.75158	14.6399	269.488	38.2817	94.4331	2.52839	54.7917	30.3397	4.6381	186.375
RUNX3	7.50732	6.11272	17.292	6.68281	20.968	31.3822	14.746	17.2185	21.5028	42.2971	10.8729	2.04297	10.5554	223.447	52.2851	18.0944	14.8612	242.465	52.4753	8.7705	23.4531
CD69	225.429	144.989	162.172	12.9251	235.053	95.1541	18.5623	15.4568	329.35	42.5484	359.758	20.5157	226.793	530.65	245.892	37.4599	165.741	275.266	265.559	25.661	63.3464
MYBL1	0	1.06113	1.31985	3.17724	3.56062	4.78899	2.92305	3.571	8.15116	1.08241	8.44759	2.50648	5.42879	210.388	38.7546	27.6216	7.56407	291.055	17.5264	2.76065	0
OPTN	18.9683	5.30461	22.7412	2.11741	24.6947	21.0691	7.33265	11.1493	19.1963	6.4153	23.0846	3.27737	23.8549	298.009	169.943	111.754	69.7536	268.217	46.9239	167.564	36.0217
DDX24	112.621	84.2446	93.6411	86.9789	95.3181	94.6594	99.1117	86.2373	100.594	111.156	83.6726	94.9523	128.425	369.508	166.076	119.883	101.628	233.924	142.171	149.969	139.634
MAL	2.38094	0.179021	2.19528	0	2.89283	0.5786	0.224309	0.798721	3.18516	0.593278	0	2.41404	7.97875	11.635	143.591	3.40028	4.43294	11.7058	2.7477	17.1405	0
LEF1	0	2.33998	2.89215	0.150398	2.47115	1.2085	1.04049	5.25923	2.45209	1.03033	8.73987	2.83822	5.96698	51.7319	336.291	13.7633	132.395	53.6966	17.5589	8.36339	12.1768
CCR7	6.6128	2.4227	4.23618	1.54837	11.1172	16.1207	1.13921	2.26238	6.63232	0.436376	3.85603	2.08766	2.38832	33.0478	303.431	4.68243	13.6133	27.3233	104.845	5.65712	29.7748
IL7R	2.27124	7.08518	11.4924	1.4224	19.2325	9.06162	7.03486	27.5715	20.1473	22.1478	19.0376	6.59281	15.9005	676.426	1878.7	50.3495	56.165	379.845	41.2271	55.5669	55.9297
TCF7	17.7413	3.91688	7.04604	1.53924	18.334	8.81025	7.4486	7.05273	14.8987	7.94946	8.65237	0.955306	13.1863	121.41	378.776	14.3181	12.3465	98.2379	22.3228	7.92866	6.43634
TRABD2A	0	2.38679	2.11306	1.2246	3.35824	4.00151	1.32673	3.74936	1.29836	3.46748	1.8579	2.56269	4.76777	29.281	102.367	11.4906	16.0426	17.06	9.269	2.57589	15.3011
TRAT1	15.6053	4.89604	8.6948	1.03367	9.46629	2.64087	0.889388	6.48828	15.8549	0.931842	8.50117	0	20.5372	131.569	281.882	15.9482	6.24688	72.6346	10.5067	12.783	11.7291
CAMK4	0.485227	1.56735	1.66297	0.352568	0.676632	1.29587	1.42293	3.01983	1.00863	3.3318	9.65883	2.87826	2.33844	125.097	213.74	11.4755	3.78203	62.181	19.1843	11.6917	20.8685
CD28	0	0.777599	1.33508	0.222938	1.39901	1.69303	1.11882	2.77851	1.44345	0	15.6398	0	4.31829	44.823	91.9236	16.2803	12.6037	13.8798	7.07483	6.28754	2.90152
LTB	18.7363	5.48102	63.9857	2.7683	104.185	72.2539	12.3074	18.8893	38.0833	29.9706	57.4023	5.52175	14.4574	232.143	877.625	24.382	86.7869	151.95	657.496	27.7966	78.5282
BCL11B	0	0.565009	1.50691	0.106274	3.88544	1.40193	3.07259	3.93017	12.6699	2.11774	11.6014	2.84947	3.42148	215.929	308.76	9.02352	14.186	176.932	5.44258	7.57167	8.58725
TBC1D4	1.2653	0.991303	8.56324	0.686692	7.95435	11.0234	3.87499	14.6935	10.2626	7.60772	10.3943	9.59545	12.4712	54.437	130.293	4.15549	69.7313	26.72	6.56248	2.20534	39.0478
RCAN3	0	10.7986	19.3552	16.3693	17.3633	29.8674	17.7921	14.319	19.3137	28.0569	14.1746	26.983	13.7325	71.7474	228.861	16.3007	19.509	25.2828	38.5665	5.71681	32.8433
GIMAP5	3.95638	2.14197	2.43457	1.0186	3.00082	5.26312	12.3521	19.3362	6.74567	13.2884	8.26885	2.09295	0.725747	106.625	154.519	3.80978	4.84599	83.8529	10.8873	9.58613	0
ETS1	42.7488	13.8246	34.3051	26.3264	54.6604	18.4567	16.9556	27.2792	47.3583	18.6503	75.3134	16.8464	41.469	877.974	1233.31	60.7844	209.753	876.148	426.339	48.0165	138.939
LINC00861	4.95364	2.04252	2.98358	0.52268	5.52154	3.20373	2.6752	5.11786	4.35342	2.84386	7.82271	1.55736	6.84835	113.178	174.248	11.2351	15.4688	155.468	3.68913	8.03474	8.68925
CD3G	5.51018	4.71095	4.82365	1.07148	6.57809	3.5884	5.88352	10.7147	8.28075	7.26197	16.0921	7.60313	4.74996	436.848	463.681	33.7765	26.0077	387.66	35.4492	16.9075	18.9428
TRIB2	10.2901	1.77835	4.64698	0.827779	16.0204	15.1645	2.91368	2.01094	4.12324	5.29295	46.8147	1.73048	75.0989	64.2367	146.858	24.0695	11.2776	63.4916	56.8445	27.3754	23.064
SLFN5	4.63372	5.42434	6.38419	7.0735	17.376	26.9499	17.3142	58.5275	5.80721	35.8676	25.6013	17.5612	14.0263	489.733	631.876	40.6838	7.22789	546.354	31.7356	19.5741	11.0494
SPOCK2	2.49458	2.69996	7.93432	0	11.183	3.02032	1.99687	4.92548	5.30312	3.16635	15.8786	2.86919	2.43812	223.416	251.531	14.7879	11.3683	213.967	37.799	3.76621	10.8573
LCK	3.10271	0.642247	3.1485	0.150398	3.11793	2.28944	2.05812	2.85357	1.42664	2.46449	2.42916	3.63733	2.4974	115.848	148.688	9.53642	23.416	139.155	7.7658	5.17781	8.66546
CD3E	0	2.08712	3.82302	0.273602	3.32371	2.86745	2.264	3.66639	1.7725	3.44881	6.7779	2.58146	1.74576	275.664	262.263	10.2632	14.3255	247.776	7.37679	14.2229	0
GIMAP7	4.18141	4.9051	28.5046	2.56885	44.7747	56.1426	83.6351	233.209	26.8455	107.137	74.1709	13.19	17.9762	467.508	766.399	19.302	33.3466	471.296	19.2839	24.7185	27.498
LBH	23.7616	12.8484	11.8702	1.89513	14.8797	13.6197	3.49232	4.74985	14.9443	7.2862	18.7058	2.18952	16.26	212.615	296.273	6.22268	23.4983	227.041	200.719	100.867	32.9133
IGLL5	33.4322	23.3174	3.529	2.33052	3.23687	1.60882	4.45955	130.359	33.5192	6.19472	5.02719	17.3748	13.3885	80.3501	73.4715	17969.8	41.658	29.2574	522.449	15.6125	8.3669
ELK2AP	44.2774	8.33621	0.826802	39.4482	0.202339	0.238542	21.0137	116.214	8.1676	23.3216	6.63077	79.278	26.1976	27.0253	9.6832	7378.79	2.79495	19.5146	303.248	244.581	0
TNFRSF17	9.08669	0.546182	0	1.65539	0	0	0.270156	4.0391	0.646483	0.73684	5.43899	1.10754	0	1.92858	1.35799	342.832	8.66791	0.254181	18.737	6.52407	16.8671
CADPS2	0	0	0.0475863	0.597004	0	0.12411	1.02022	0.345712	0	0	0	0	0	0	0.426798	185.072	0	0	9.32566	2.64432	0
SDC1	0	0	0.440413	0.780066	0	0	1.63802	1.62342	0	0	2.37012	0	0	0.618805	1.59064	249.304	4.33569	1.40411	0	3.32883	9.03849
FCRL5	0	0	0.0414793	1.8526	0	0	1.14913	2.94565	0	0	0	0.624002	1.49429	4.02741	1.19761	381.631	0	1.88571	89.661	3.45901	5.23574
MZB1	17.1857	18.0944	38.6485	10.2636	34.2599	5.52493	6.19147	9.3456	34.4361	5.43182	42.3513	5.38203	6.95161	6.19383	5.61805	1586.94	89.498	5.96637	40.1489	14.0657	130.884
TXNDC5	38.5685	26.3723	21.9641	26.0684	17.9971	11.4686	8.70092	17.9016	20.8239	7.01027	11.5657	36.299	47.8954	6.00509	6.62485	1484.88	0	8.64339	24.3853	37.8046	37.131
BHLHE41	6.02884	0.73373	1.16492	0.300225	3.01245	0.390603	0.215859	2.95644	0	1.53411	0	4.31593	4.60766	0.941612	0.467869	202.924	7.17463	1.26059	21.3472	5.27382	0
TNFRSF13B	2.15378	0.087918	0.0465638	2.57198	0.345919	0	0.837912	1.47206	0	0.80141	0	1.43926	2.40157	0.793564	0.594316	199.201	0	0.432766	64.5695	3.00085	0
CPNE5	2.55514	0.12827	0.226246	1.20471	0.213636	0.714693	0.600285	5.55142	0	0	1.05371	2.69907	1.53603	2.54891	0.27927	251.751	12.3236	0.466984	105.018	4.45841	0
LINC01781	3.98262	0.123187	0.0791919	1.79582	0	0.821326	1.99766	9.3228	0	0.80141	0	2.85731	1.39303	2.19544	0.183667	350.108	0	0.466984	151.391	21.6139	0
IGF1	3.01744	0.937098	0.440071	0.814168	5.40103	2.2595	0.067539	2.14314	0.590527	2.59707	1.49626	8.58901	0	0.92474	0.684382	177.118	8.16033	2.09273	13.2499	1.53151	0
DERL3	8.81571	5.8259	7.92834	4.90631	2.93544	2.22575	0.498482	2.12387	6.372	4.47929	3.1514	1.5414	1.64315	1.49108	3.41747	332.302	5.72987	3.04145	10.4557	9.13831	41.2725
CADM1	7.22481	0.3846	0.762172	3.12707	0.635536	2.11556	2.70853	5.94937	0	1.7729	0	1.49792	1.49617	11.7719	5.38476	318.712	0	17.5476	20.4254	14.8243	0
POU2AF1	1.76762	0.714156	0.106265	1.83862	0.375267	0.216315	0.622472	1.83662	0	0.80141	1.54293	0.849361	1.2189	2.19189	1.594	135.788	0	0.701812	51.5684	2.3174	0
ANKRD36BP2	5.54291	6.77297	5.8481	3.94321	4.14424	2.38249	2.29259	5.72661	6.47243	0.667312	5.91341	10.9756	3.62059	8.98833	18.0081	536.205	28.9855	8.32429	40.7339	45.2158	3.69253
ELL2	11.2482	9.26604	10.7288	18.5731	13.8489	23.7249	18.6358	41.2426	10.4366	26.3794	16.7004	27.5766	27.4351	60.2151	16.5101	920.268	12.213	31.7988	30.7684	113.868	14.5854
SLAMF7	4.06729	1.59717	0.969366	4.4294	2.94841	18.0594	10.1025	19.1624	2.04504	38.6334	0	2.66292	2.21461	114.654	9.19433	885.423	0	189.964	31.5198	18.9937	71.3772
SEC11C	54.9063	36.3711	40.6484	65.8439	39.7842	52.1299	60.769	74.5488	31.4618	70.0279	23.7045	77.588	77.906	121.063	89.5445	2136.95	37.0132	110.079	122.065	68.9607	134.576
IRF4	3.52624	2.42071	4.93926	3.44815	10.2634	42.9475	6.86497	9.97006	3.17345	57.3465	0	4.0896	1.6127	9.7454	14.9099	416.013	97.1241	10.1434	105.98	11.1096	287.377
PRDX4	61.1076	53.4183	63.7193	56.1066	30.1925	40.9552	24.1223	35.6949	74.994	27.2091	56.0585	56.8816	73.8921	25.803	31.9536	1063.68	40.4157	22.3771	36.0925	56.4324	9.05694
FAM46C	20.9145	16.6933	15.9603	6.00447	21.6465	8.27163	2.84258	10.6813	33.0123	18.3145	22.5323	5.11871	40.7608	127.524	28.3132	711.933	6.95875	66.1337	76.3243	150.493	19.9186
GLCCI1	7.86618	5.68016	8.05744	3.54858	8.25147	6.08937	4.47438	3.09443	3.4016	3.79669	18.0424	12.266	8.54394	36.2378	17.6385	322.771	6.95875	35.7421	38.7025	24.0676	29.4741
DNAJB9	17.516	10.6797	6.15039	8.27634	11.9028	11.7027	17.5537	16.4291	15.3489	10.4904	14.1608	8.66945	4.89148	42.3544	28.6898	432.348	0	27.6354	21.4287	17.045	31.806
VPREB1	2.69132	1.10899	1.13269	0	1.44093	0.0461871	0	0	7.71443	0	9.30943	0	0	0	0.186966	0.191277	568.694	0	5.16902	2.07053	0
DNTT	17.0644	12.5708	45.2275	0	61.615	3.55488	0.431998	0	23.029	1.91452	52.6949	0	3.44591	1.96295	1.02829	0	965.69	3.75844	20.6441	0.11006	86.9918
MME	0	0	0	0.455704	2.27228	0.520021	1.87404	0.604011	0	1.0848	3.5926	0	0	0.509308	0.463377	0.416067	394.048	0.153951	11.5338	0	0
STMN1	405.466	419.697	415.299	297.7	173.999	257.109	28.6122	67.8035	458.22	269.512	221.895	390.744	473.089	94.1056	66.5712	54.5429	1168.43	132.167	84.3777	284.708	812.849
HMGB1	1547.86	1246.18	1297.78	1549.09	771.686	894.455	608.315	899.413	1672.23	1392.91	1013.29	2151.26	2259.34	904.534	723.157	641.652	3396.42	899.403	752.471	2509.06	1584.14
RAG1	0	0.978627	0.816324	0	1.16901	0.181635	0	0	5.47004	0	0	0.373214	2.3363	0	0.349882	0	305.405	0.362461	0	1.02772	0
AKAP12	0	0	0.776578	0	0.857348	0.31804	0.808638	0.138513	2.53331	0	0	0.988404	0	1.79833	3.47635	9.24087	363.546	1.90069	1.83955	0.642496	0
TOP2B	244.233	221.507	223.848	267.915	192.418	151.588	136.444	150.745	283.795	225.947	239.27	310.539	343.473	137.932	132.416	137.621	985.204	149.749	167.794	194.614	186.907
EBF1	6.29573	2.83428	1.99964	0.688283	2.95257	0.227328	0.890017	0.857347	0	0	4.72435	1.99673	0.415612	1.01522	0.690732	3.55474	133.903	0.461853	41.8634	1.83937	0
HIST1H4C	815.392	728.453	872.867	574.677	612.578	564.307	179.684	450.138	974.781	957.729	540.751	1406.98	1481.44	393.665	419.084	481.563	2709.34	425.79	421.382	3234.41	1758.18
HMGN2	591.108	646.172	578.291	1068.52	322.912	513.086	408.319	520.595	649.313	733.616	297.133	1239.56	688.584	312.841	299.085	237.062	1542.5	381.319	373.145	660.141	792.882
CD24	9.08922	3.6746	12.5982	1.69746	5.4331	2.04328	0.67301	0.759785	3.98121	3.26194	7.49675	0.373807	1.35446	0	2.2829	1.36429	257.234	0	177.218	2.9624	0
NUSAP1	98.5742	92.9141	82.5101	182.521	31.5241	68.7701	24.8482	70.3828	99.865	146.995	60.5781	240.342	160.386	35.7738	23.7779	32.6631	601.422	48.3192	19.3388	653.546	169.047
SKA3	31.6826	23.6909	39.8037	44.0672	13.0532	16.1613	4.52421	8.81915	39.5864	13.8602	24.2199	49.2226	45.8206	13.8221	5.51705	5.00569	241.67	11.9114	14.9257	53.1494	21.657
ATP5L	327.794	365.583	582.867	358.38	735.106	488.44	354.85	413.639	485.239	457.006	507.754	502.507	395.856	308.365	430.764	655.124	1301.95	368.912	456.926	298.569	691.535
H2AFX	39.6065	35.272	52.9737	21.6947	38.9582	30.595	7.92681	12.2763	32.5952	25.6168	33.5175	32.2904	31.7247	18.0545	15.4835	12.8903	267.841	19.2392	30.1196	38.6685	60.5743
PCLAF	149.616	191.413	200.942	201.44	35.8169	150.56	16.6719	58.1561	187.649	145.565	41.0199	284.433	342.101	27.3219	32.2342	37.3091	566.028	36.8226	21.8462	477.048	300.328
TOP2A	189.827	211.951	113.608	199.563	21.1635	126.28	14.5548	81.0744	157.25	244.162	32.6438	418.357	278.443	61.0363	40.4081	42.407	736.368	55.3401	44.0469	732.061	413.482
TPX2	81.9943	80.5415	62.7944	90.795	23.213	40.108	7.64908	39.268	82.5736	71.9499	26.7025	147.661	171.363	24.245	14.2256	17.0564	339.846	22.1336	8.01624	354.279	127.034
NUCKS1	425.221	434.22	483.547	423.618	345.569	301.527	157.091	205.594	510.369	449.979	346.274	524.48	656.145	317.676	290.836	179.008	1032.66	338.042	243.4	575.136	520.655
NASP	321.979	300.568	303.84	317.087	156.977	169.016	90.6134	116.343	342.453	230.619	157.776	359.876	368.744	112.972	118.289	83.2355	680.891	128.601	120.754	392.864	356
TUBA1B	282.739	416.51	442.429	364.765	191.604	369.14	93.7678	128.356	352.011	295.581	149.919	371.023	419.77	93.1202	78.4878	69.9008	806.4	117.156	91.1997	562.459	447.176
FGFBP2	0	0.977568	1.10485	0	2.1152	1.23486	1.61314	2.20318	0.469604	0.832326	0	0	1.5858	30.8042	3.60035	3.02414	7.42964	431.229	5.62504	2.23327	0
GZMB	0	0.649471	1.47265	0	1.64544	3.03009	0.68815	3.20624	3.44941	0.506118	0	0	0.430226	40.5866	3.4854	7.91619	3.78203	590.87	1.72014	3.49721	313.443
GNLY	2.09629	6.38184	6.47418	3.02963	31.1594	64.2411	9.1928	9.49348	16.0288	8.07327	20.6289	5.02043	6.05712	138.532	19.5998	14.4685	34.4961	2411	189.446	14.3084	47.294
PRF1	0.85367	4.25481	4.64691	0.673766	4.71948	4.14075	1.68177	4.04151	3.66954	5.62233	0	0	0	135.785	32.3247	4.79913	8.18491	851.426	4.83145	6.95122	26.5183
GZMH	0	1.13681	0.995466	0.106274	0.932343	1.09702	2.04283	1.02485	0	1.16956	0	0	0.625478	185.51	3.711	6.81481	0	486.994	2.89459	6.18721	0
KLRD1	3.27076	3.12696	2.37389	0.814829	3.3926	4.45093	4.29635	5.22325	1.98785	2.11107	2.07602	4.72913	5.93039	232.715	13.9294	11.4274	0	647.865	13.787	11.0675	0
CST7	160.391	113.613	24.0145	34.6693	29.4379	28.2481	4.39811	7.49283	3.57849	16.1375	9.49982	44.0847	17.2011	226.545	17.5804	7.33869	8.54312	479.829	8.7511	7.73739	6.48563
IFITM1	28.2814	19.7871	85.5168	3.44736	110.474	75.343	24.4018	34.3966	85.824	45.2471	79.089	13.6914	42.5493	625.607	793.179	119.172	89.179	969.804	92.771	38.3866	90.6334
KLRF1	1.80866	2.10097	0.452506	0.763938	2.05963	1.74367	0.993741	0.98433	0.702941	4.1019	0	2.66207	2.65467	30.2117	2.41576	2.82704	0	181.192	7.43611	2.55683	0
TGFBR3	3.74652	0.906484	1.00687	0.774398	1.29659	1.12811	0.816634	1.03781	1.13708	0	11.262	0.933218	2.5606	111.812	19.2185	1.85709	8.66791	213.814	9.56004	5.30229	0
CTSW	17.5268	35.4161	62.8374	6.47617	46.3886	40.5734	7.95273	3.16934	24.4889	8.11446	15.9413	9.91278	39.2257	90.0165	27.3802	9.72067	33.5506	252.159	6.40379	2.95353	22.6957
RNF213	62.8432	90.8239	134.124	93.744	168.255	176.419	248.984	256.177	133.69	193.482	146.288	61.5799	84.5628	683.768	416.375	144.895	177.07	753.408	254.923	47.2985	156.927
ARL4C	3.48826	6.88888	12.1676	5.50189	12.5535	55.7459	25.6778	22.1746	14.2109	94.505	12.8328	17.6231	9.37453	352.914	238.816	24.6202	28.0851	455.379	36.2162	13.8551	157.253
KLRB1	1.68501	3.32924	1.80503	0.743494	3.67769	3.55674	2.93209	3.39034	6.5048	1.84358	1.9326	7.07562	4.25587	280.054	130.794	13.2331	0	406.511	15.0365	4.3965	3.57392
PYHIN1	2.40229	5.23375	5.90755	2.02412	6.32005	10.7229	3.96435	4.54842	0.843784	1.57704	0	6.09755	0.91127	173.612	57.151	10.7521	0	259.052	12.683	4.14678	27.8652
SAMD3	1.20142	1.6592	0.948819	0	2.40066	2.13163	1.64109	1.64873	4.36633	1.6426	0	2.01058	8.76964	179.415	52.1416	8.02604	0	231.679	4.22463	6.3993	33.4946
MS4A1	5.17688	2.18685	4.64462	0.864686	7.41276	28.1175	3.98802	3.99949	1.90441	5.74917	3.08587	1.94077	1.67172	39.2631	3.13732	74.0599	33.0217	9.82557	2368.73	3.96838	31.9792
BANK1	13.0438	6.7668	28.2546	20.4461	45.3796	24.8422	6.90875	8.54717	18.1107	28.5526	53.7321	14.0741	47.3476	4.46436	1.63874	26.3893	31.6508	5.39828	647.624	5.36457	28.6714
RALGPS2	52.1262	37.9405	35.3452	28.1666	38.015	30.3085	16.8926	17.1878	35.5296	17.1546	29.0337	14.5115	28.1736	11.4504	18.2904	284.708	57.9104	6.3688	554.809	36.1354	40.8729
FCRL1	0	0.255073	0.148947	0	0.368509	0.0979693	0.204317	0.249313	0	1.26626	0	0.373807	0.41793	0.599641	1.37063	4.49296	22.3253	0	170.109	0.101928	3.13828
LINC00926	12.4611	19.3362	4.64536	49.2337	5.57952	3.7658	13.9183	4.34405	0.577585	5.76034	9.83034	22.2318	9.75606	0.795936	2.41023	5.67416	2.52839	0.939094	255.619	0.937301	11.2018
CD79B	3.79151	17.067	34.6916	12.7371	41.547	20.8872	17.2197	21.2476	31.6882	24.0894	23.9371	7.44655	11.8976	9.09267	18.4294	56.7419	189.158	20.7949	319.911	4.48487	7.30711
CD79A	1.00247	1.17974	5.88699	0.878582	13.1377	2.5085	0.43847	0.501335	9.1242	0.957258	7.20928	0	1.23761	0.234058	3.04019	61.7414	55.7863	5.44511	198.934	4.97779	2.54515
TLR10	1.76762	2.08037	2.47221	0.599354	6.25095	18.4199	2.3423	1.52684	0	20.9779	2.66638	6.01664	0	0.501631	0.672188	53.4285	0	0.391429	225.24	1.48924	7.41142
FAM129C	0	0.33924	0.798246	0.714464	1.43467	1.93105	1.1496	0.472805	1.29067	1.63883	1.71506	0	1.34472	0	0.335079	0.686924	18.5154	0.48039	126.998	1.38025	108.135
SWAP70	40.555	44.3416	87.9205	26.4138	110.697	78.9742	49.7257	77.5899	54.2709	57.9523	110.369	30.4809	59.0452	23.1016	12.0916	8.16531	96.3823	15.0021	292.564	11.1885	75.6502
BLK	0	0	0.320104	0	1.78291	0.617429	0.324743	0.250019	0	0	0	0	0	1.01716	2.07649	3.56523	24.101	0	97.4928	0.36892	6.36201
BIRC3	27.3193	10.5688	21.456	33.9733	31.5156	40.5857	75.1982	39.7461	40.7985	40.3933	62.235	10.8006	22.4482	167.991	331.417	1668.95	37.693	117.175	719.791	16.9862	22.2476
FCRLA	0	0.19991	0.160788	0.119021	0.392199	0.195939	0.633334	0.440959	0	1.26991	0	1.98514	1.96242	0	0.113465	71.914	0	0.2558	130.551	3.20561	13.0996
P2RX5	2.31699	8.30505	9.76627	1.33267	9.70955	3.59131	1.36649	1.49489	14.0014	3.19191	15.2805	1.26335	21.1875	5.23018	5.91995	21.9466	16.1839	2.56404	111.932	4.29154	20.1531
EZR	88.1792	117.175	111.729	112.332	138.829	163.25	126.823	199.366	120.871	263.901	127.872	163.684	116.96	451	303.389	514.268	373.49	381.633	691.195	140.432	259.483
PAX5	15.1162	8.77592	9.99982	2.79394	10.5111	1.58106	5.31373	5.25758	13.3502	5.94364	7.75601	4.37925	11.1828	5.23807	5.21854	38.3073	98.4298	4.92278	134.947	2.84024	0
CD37	23.0968	28.6947	68.4602	41.6023	91.6039	106.614	96.0403	78.071	47.8626	53.3599	69.4922	26.0062	36.7583	68.1721	74.8639	11.8698	67.4427	60.6185	300.899	9.51287	82.9188
LINC02397	0	0.252102	0.0548182	0	0	1.26828	0.421276	1.3288	0	0	0	0	0	0	0.131546	22.6955	0	0	71.3934	1.5814	8.31314
LINC01857	0	0.0831636	0.25376	0.101679	0.534561	1.00017	0.82706	1.27461	0	0	5.57923	0	0	0	1.07184	0	0	0.333191	70.6567	0.673331	12.5531
CD22	0	0.347519	2.97801	0.233122	5.7869	2.46755	0.573613	0.129597	0.645207	3.53078	5.73287	0	0	0.858841	0.531842	0	25.6642	0	69.4634	0	23.4254
TCL1A	0	0	0	0	0.286492	0.196717	0.130404	0	0	1.0848	0	2.02808	0	0	0.330537	0	45.523	0	101.843	0	48.9187
RUBCNL	0	0.797561	1.62085	0.927507	2.53636	3.20566	1.79193	2.4601	0.590527	1.65244	0	0	0	0	0.375579	0.589337	21.2615	0	74.8494	1.04124	34.0454
SPIB	1.34791	1.40542	3.48598	1.84496	4.53648	4.81193	2.14738	0.797	0.426072	3.76896	3.66802	0.797307	4.37392	3.06854	2.93151	1.5316	9.59361	2.58964	80.2808	0.58746	182.043
CA1	10.6512	2.30137	2.56363	1.38141	2.09441	0.692153	1.75341	21.7852	10.6921	5.38232	18.2302	15.6515	170.105	9.03768	5.84749	17.4998	0	6.25268	6.12443	5654.89	3.13828
HBM	2.73165	2.38943	1.55952	0.166931	1.07011	0.517949	0.388	8.49693	1.8547	5.01572	0	9.9072	2.50254	1.60137	1.32829	11.4642	0	0.219297	6.78288	1939.83	14.6716
GYPA	1.39622	0.602783	0.143727	0	0.612632	0	0.19196	7.37396	0	8.54942	0	5.76579	10.3901	0.809242	0.586111	10.3168	0	0.183326	0	1412.53	0
AHSP	25.4558	3.68643	2.09509	2.41907	2.96648	0.729508	1.94952	24.4801	5.74712	16.8443	2.95751	18.471	40.372	5.02721	7.2834	19.6007	20.2391	6.71432	7.72498	3712.54	21.2178
HBB	1007.02	115.577	116.258	37.1816	120.201	21.6502	37.7282	563.802	612.666	447.912	170.442	458.98	1656.86	261.63	303.024	687.433	157.348	212.085	352.887	107732	266.859
HBA1	14.051	1.60433	5.89613	0.329898	4.49613	0.450003	3.04991	17.2027	15.8616	19.8615	3.56535	10.6339	68.2006	12.0033	12.7133	18.0987	0	9.69894	17.4597	3691.49	5.80124
GYPB	0	0.300982	0.2922	0.237551	0	0	0	2.39818	0	0	0	0.40804	2.71995	0	0.982123	5.20142	0	0.343058	0	581.849	0
SLC4A1	0	3.48736	4.59606	1.46696	5.30538	3.51816	4.15592	14.0044	7.32346	7.23202	1.54293	4.73924	11.0275	6.12238	4.38112	14.7788	6.51653	4.10021	5.98682	2038.84	19.8639
HBA2	41.2815	13.9799	21.3857	1.7389	21.5985	4.10135	9.63972	69.391	74.1619	38.8535	39.1445	24.5332	65.102	50.3251	56.2001	54.8351	3.21966	29.7751	35.7681	8932.47	20.1029
RHAG	0	0.133757	0.455227	0	1.70072	0.221223	0.452772	4.09514	2.20204	1.53849	0	1.51912	69.5219	2.02779	1.01208	2.38746	0	0.870368	0	715.434	0
ALAS2	1.36582	0.617361	0.422937	0.486584	0.566079	0.517011	0.0911507	3.40751	0	0	0	1.20463	0.636434	0	0.323287	1.69945	0	0.483087	0	331.73	5.02192
HBE1	7.83372	0	0.199695	0	0	0.0842548	0	0.166276	3.76413	3.52283	0	0	48.2035	0.675738	1.32049	0.575825	0	0	0	352.66	0
SPTA1	0	4.86799	7.3275	0.120068	8.88878	1.53046	0.0950933	7.0463	14.1624	6.92916	11.2766	7.40898	64.9074	0.839214	0.90869	3.22072	0	2.70389	0	687.294	0
GYPE	0	0.558811	0.200283	0	0.712958	0.78456	0.195425	1.4264	0	0	0	0	2.91334	0	0.990802	2.15815	0	1.35243	0	201.517	0
EPB42	2.69432	0	0.318618	0	0.212337	0.344157	0	0.905691	0	0.80223	0	0.612768	0.81851	1.84409	0.628251	0.713241	0	0.654437	0	148.96	0
ADD2	0	0.31003	1.04669	2.36078	0.567447	3.74632	0.314086	0.70032	0	0.712149	0	0.720811	7.18926	1.37667	2.58367	0.266192	0	0.760541	6.24689	240.003	18.6357
CA2	26.0931	23.4339	15.5517	94.5474	13.6899	38.0952	60.4301	24.0419	15.7251	34.2271	12.5016	29.386	102.78	4.90662	3.37622	7.04433	5.72987	2.3275	10.3635	1576.97	7.67937
HEMGN	16.6574	8.70373	67.7994	1.70706	107.379	3.17815	2.65701	10.6145	65.653	3.30848	145.876	5.95502	156.151	8.07428	10.7849	7.1295	48.9073	10.3172	10.6164	1677.03	58.2964
SPTB	0	1.1553	0.776754	0.968307	1.51946	0.267776	1.25503	2.30678	0	1.70668	0	1.11765	15.6509	1.59052	2.05705	0.289841	0	4.45032	7.20174	158.891	5.7091
TMEM56	7.43064	0.944718	1.355	0.412614	2.89748	3.11561	2.49613	4.5122	1.81453	1.77887	1.88354	0.890561	18.0533	2.57418	2.86284	53.0678	0	2.00117	21.9818	326.967	7.69835
PRDX2	32.0527	32.0544	34.5727	8.94916	28.3774	18.0232	5.87248	15.7484	43.058	17.4539	20.182	18.2658	57.574	27.2041	46.5415	56.3741	37.3706	30.3159	26.1115	731.964	49.5398
HMBS	20.0548	15.0713	26.128	16.9023	27.8564	13.5591	6.54965	16.8807	19.6446	9.22456	15.0672	21.9877	37.4718	8.68131	9.43137	27.9324	36.4448	9.89371	6.91936	384.075	31.4786
TFRC	80.9627	68.0131	91.164	58.1534	84.3448	68.8732	39.112	65.7617	108.122	49.596	67.9023	67.5993	254.342	51.9398	39.1637	43.508	31.899	32.5098	82.514	1361.01	137.277
CCDC50	12.8829	31.7902	38.645	23.5767	39.798	108.545	29.4612	73.0944	34.5389	119.907	35.8359	53.1489	46.3187	20.3684	21.6271	193.408	34.5069	33.1408	283.067	35.1504	958.166
JCHAIN	23.3457	10.8347	396.822	23.9177	673.281	58.8116	24.0063	96.4655	99.1512	11.5253	273.253	67.8232	56.7282	36.1209	39.7452	7757.73	276.015	38.9811	657.545	147.567	1885.49
UGCG	8.23971	14.5192	15.5428	16.6738	20.6182	37.8563	18.45	29.9975	10.1902	74.8224	18.5958	23.1179	23.1171	76.5366	70.7748	133.957	18.2615	46.0262	76.4555	122.212	721.673
LILRA4	0	0.108864	0.51477	0	0.645492	2.99095	1.7498	3.70285	0	3.1861	0	1.42454	0	0.590662	0.131546	1.36651	0	0	5.70823	0	147.002
SRP14	416.608	355.262	470.374	522.778	398.241	406.23	435.885	467.847	574.927	556.221	401.985	565.914	552.101	572.627	348.517	523.69	573.405	510.341	399.941	576.068	1262.59
PTPRS	0.796524	0.818592	1.98734	0.762037	2.95367	1.67745	0.108794	0.526924	0.426072	2.13777	0	0	2.84252	0	0.671435	4.14083	0	0.750246	7.48987	2.77766	128.832
C12orf75	18.9614	11.7082	35.1017	5.29934	36.3565	32.9353	1.20891	6.65593	18.3989	68.4184	20.813	26.4224	14.9825	120.869	44.3943	16.4841	113.732	170.649	41.9817	4.05577	341.972
CLEC4C	0	0.327316	0.248084	3.60224	0.15181	1.05849	3.23667	1.17265	3.03152	5.78408	0	0.551192	0.286955	0.965515	0.344265	2.46446	9.59361	0.444911	10.449	0.168022	78.4581
APP	53.0267	18.5247	37.1421	17.8071	49.2476	8.77442	12.6603	62.9027	50.1013	50.8781	81.2294	62.6386	21.5327	7.55317	17.7113	54.0282	113.827	6.6973	32.6535	14.9875	308.878
RUNX2	41.5096	60.2389	57.6373	45.3503	76.904	100.045	25.572	14.6286	40.8241	79.8196	46.2386	64.1759	16.7159	25.5042	34.1828	11.7408	114.371	21.1165	60.1285	5.65913	318.63
IRF7	8.2624	12.6295	17.8986	10.8394	30.3446	61.8476	39.9342	27.8825	12.7931	24.8349	22.4299	9.20435	7.34761	19.8881	25.601	26.0071	7.72535	31.7242	48.0774	6.03709	287.426
BLNK	1.76762	4.52573	10.403	4.58482	18.1359	34.9535	2.0862	2.67424	9.76042	25.9962	16.3106	3.55085	0	0	1.3826	57.9968	113.702	1.94268	78.8677	0.73784	194.756
MAPKAPK2	87.2066	53.7323	50.8836	118.382	47.9515	75.956	126.441	105.071	60.8805	105.522	78.8727	124.001	42.9847	146.851	40.7739	235.856	184.957	124.304	77.3321	33.6516	428.613
SERPINF1	0	2.25725	5.62783	2.90365	9.21058	17.1248	3.53365	2.7832	0	14.8645	2.37012	2.33677	1.63645	2.90658	1.28025	1.1151	13.1528	2.15099	5.48882	0.120588	125.597
RGS2	83.939	24.8463	27.5115	40.066	44.0081	112.215	285.011	506.233	61.8089	297.98	51.8574	66.5831	36.8924	100.057	31.5312	187.899	28.2246	66.2109	102.728	26.2121	672.175
DSTN	94.421	67.7129	127.286	102.253	132.239	122.398	93.5536	72.1984	100.025	109.648	87.1535	92.6453	154.108	150.226	118.469	225.506	194.814	210.483	69.7937	143.229	494.622
SEC61B	227.469	133.702	143.528	159.469	121.294	164.343	147.636	158.293	111.565	199.391	133.749	221.633	165.43	140.622	98.6067	651.949	117.868	134.045	95.0117	126.85	535.711

## Sheet: Table S3
Table S3. The reference matrix GES50
Gene	GMP	GMP-like	Prog-like	ProMono-like	HSC-like	cDC-like	Mono-like	Mono	Prog	cDC	HSC	ProMono	earlyEry	CTL	T	Plasma	ProB	NK	B	lateEry	pDC
MPO	2737.78	2377.63	219.353	584.472	122.913	36.2141	30.5978	48.402	276.421	82.6245	196.327	1468.47	48.1148	15.6298	9.03639	19.3961	152.067	7.21818	28.9995	41.9255	45.4053
CALR	1439.02	1007.54	545.539	704.533	328.056	361.773	401.39	254.783	518.781	352.511	322.051	538.185	472.719	323.936	184.515	529.231	425.832	328.387	226.935	331.764	443.033
ELANE	951.787	1003.29	9.53705	696.99	10.05	10.3699	93.2446	13.0955	24.4368	9.5258	14.7458	201.345	8.35665	2.20287	1.31341	2.05962	26.5625	2.28503	6.9161	6.09483	0
PRTN3	389.681	442.64	9.16554	47.9961	6.53177	4.93311	4.67178	3.57677	6.4874	3.9463	3.83466	82.7228	7.18502	0	0.801416	0.186614	0	3.20445	1.5468	11.4043	0
AZU1	477.287	433.175	23.0531	382.968	11.0832	26.0413	119.479	17.2099	11.1006	10.5227	1.32697	134.558	5.24214	4.49979	1.09966	1.392	0	2.56676	3.62709	5.5595	0
MS4A3	193.795	20.0256	3.02483	146.422	11.9505	1.59666	10.4269	10.1283	7.85435	5.75614	69.759	234.529	25.7114	3.62876	3.80967	1.56583	0	0.746254	2.70615	5.85887	0
NUCB2	869.496	615.243	412.68	757.835	228.406	174.385	179.443	120.273	550.413	152.001	277.706	667.099	476.234	190.118	118.709	952.903	366.305	145.24	111.054	304.342	357.023
RNASE2	693.18	407.594	72.0416	1332.18	30.2895	163.007	620.612	449.359	41.1594	221.976	2.07602	1059.27	23.4467	28.4489	3.26052	10.5608	8.27212	3.87558	16.8739	31.8608	22.1723
LOC100506844	306.658	219.72	170.509	175.729	132.221	68.5891	46.0455	20.9436	223.538	57.1706	129.821	162.53	203.921	20.66	10.6976	13.3653	104.27	13.1379	47.4698	98.8225	73.0409
RNASE3	227.414	85.1197	11.6839	176.425	3.15179	11.7844	62.9271	38.5711	0	37.8352	0	164.916	1.49786	1.87312	0.744852	0.344061	0	0	0	4.78678	0
IGLL1	208.444	247.41	131.425	2.73955	28.8635	2.52824	1.1587	3.40204	181.985	2.85362	44.5343	1.651	59.2056	2.49712	2.13223	62.4319	485.885	2.01217	7.45546	17.8113	71.1247
CPA3	189.033	76.0815	57.2502	0.831655	152.979	6.38488	0.801338	1.25114	102.319	4.66877	306.117	0.308964	151.165	17.6998	58.826	0.760639	14.5795	5.18246	3.54894	20.8163	0
CTSG	668.931	415.102	50.339	1396.66	48.8528	87.0326	146.07	12.6052	10.9544	21.8987	13.5918	267.996	6.40884	2.03821	11.4235	3.47684	4.13606	4.00701	9.0027	8.42857	13.9489
EREG	311.596	26.2601	13.7891	135.29	31.3671	6.46344	168.782	88.0769	106.015	65.5569	52.5832	263.141	93.243	0	0.319113	5.46387	0	0.90697	9.14409	22.342	0
LINC01835	191.122	300.674	100.705	18.544	85.8156	6.73517	1.13446	2.4135	187.696	0.74085	208.398	7.68614	93.0931	9.212	6.50562	1.61908	31.5528	1.17681	5.30248	2.02369	0
SUCNR1	122.588	58.6019	57.9816	26.4691	38.5134	23.9712	10.6905	6.31804	28.7029	14.4109	25.3174	10.8699	32.9318	5.57583	0.76987	0.151565	10.4435	0.715655	2.76475	10.9716	11.8068
CDCA7L	156.074	156.752	107.244	65.8685	75.0935	52.9097	9.31307	19.5963	189.259	55.8938	85.9783	103.999	106.801	10.1854	16.6588	25.5959	115.171	7.80916	147.855	61.0987	95.0809
HGF	131.697	78.8042	28.6243	57.517	41.725	30.8056	41.6431	26.5739	41.8068	20.7656	29.9998	72.5446	33.3203	6.34509	1.03294	80.6125	45.9174	0.540278	18.3499	1.51683	17.9717
RGCC	159.854	65.5727	18.1977	109.318	24.2986	27.1279	77.8295	45.0757	47.1282	36.8358	27.6782	66.9334	25.2051	61.2218	64.8207	28.4748	15.4397	25.1553	23.664	102.526	14.0201
RAB44	56.6139	29.1979	11.7295	30.566	9.22677	4.59494	22.5331	15.7258	11.7038	7.27783	9.20522	30.6427	11.5874	0.714261	0.662021	0.885428	22.0444	0.458455	0	4.8906	8.04285
SMIM24	105.562	78.4475	134.416	2.09698	101.471	10.9143	0.759148	1.27688	179.015	3.76998	131.036	1.7079	51.8417	3.77929	3.70229	0.763091	85.1744	2.10344	2.70876	2.88792	44.0241
RAB32	100.265	63.2285	33.9076	81.2034	23.0825	43.3882	62.462	40.5023	21.0253	27.5431	38.5349	78.9675	30.7811	3.13522	2.28099	1.87967	0	1.47812	6.35252	1.94047	3.13828
ECRP	70.8554	34.3397	6.05895	64.3582	3.69951	11.6014	30.8279	21.3076	3.65307	22.278	0	81.8828	0	2.22817	0	1.13222	0	0	0	2.97382	0
CLC	714.949	11.4473	3.82598	1.24825	0.993984	0.853936	3.089	3.64718	2.69322	0	115.867	2.49326	88.3739	58.9528	4.39795	1.40063	0	0.540278	0	0.986913	0
KBTBD11	65.3255	16.6509	5.63177	96.5746	5.54489	6.52006	46.554	29.5162	6.21239	18.8027	4.57744	48.1147	1.76343	0.863017	6.94972	2.76935	7.2894	1.57982	6.98811	1.37729	0
MIR181A1HG	45.0518	19.5396	16.0643	13.9463	11.4052	10.1714	8.77421	11.5471	36.5468	23.9885	36.6636	20.2744	22.5723	4.28675	2.6785	1.98886	16.8777	1.32444	0	3.33998	14.4324
POU4F1	170.31	432.676	85.9974	1.27105	104.48	1.67787	0	0	149.147	0.345259	222.286	3.33166	87.3312	5.11927	2.57562	0.256648	33.6868	0.539174	20.4006	6.8834	15.7956
RUNX1T1	32.7889	150.655	30.9248	2.25765	30.3526	0.790601	0	0.268133	47.9371	4.33121	85.9807	0	25.4788	0.72348	1.11935	0.953089	15.2476	0.663852	3.84342	3.34508	0
PRSS57	198.543	399.714	273.092	19.1925	201.524	46.4662	3.66418	4.02813	122.01	9.03866	166.341	28.6685	127.104	6.80273	4.34851	1.02104	58.6901	7.26806	26.4732	30.1831	42.8246
CLEC11A	218.12	311.005	96.6897	459.93	64.7122	58.4599	99.2334	14.1725	66.3736	53.1721	75.4285	111.137	58.2399	10.1959	5.87707	4.08786	38.0068	6.02393	17.3456	7.15485	20.3302
CDK6	774.422	1229.62	892.859	266.781	714.852	210.447	116.579	54.9992	1400.2	119.857	967.309	171.5	1118.06	163.54	168.083	104.96	697.997	173.628	129.882	559.251	235.272
LRRC75A-AS1	1434.42	1753.96	1349.77	690.085	1178.57	687.159	315.404	302.549	1464.68	510.688	1061.78	725.927	1172.77	252.548	394.956	162.969	749.103	241.365	366.84	596.635	545.398
TRH	49.2194	159.236	33.3799	8.17198	26.1317	2.95418	0.855362	0.603455	57.3347	0.607054	36.3809	4.01167	2.30454	1.02994	0.925028	0.450441	22.1298	0.570464	0	0.624063	5.22403
KIT	115.251	248.424	153.025	5.38998	132.874	34.6611	1.73017	4.41515	143.962	17.1416	216.944	13.0915	75.8462	9.53644	13.3002	35.428	95.77	4.02132	25.2804	28.3161	56.9871
C1QTNF4	55.7432	153.868	67.0668	2.61992	42.1147	11.9228	0.642343	0.243521	74.7641	2.81687	36.8917	1.37375	12.1882	1.59388	0.829694	1.79419	7.09502	2.16605	7.34659	2.60144	13.631
TM7SF3	151.698	236.335	124.074	49.0021	106.587	51.5874	29.971	25.2702	163.437	32.8432	145.214	36.5229	100.985	20.6214	23.9813	25.6961	87.9177	28.6249	31.7821	57.4271	36.4881
MYB	290.197	301.533	195.868	242.359	194.629	48.9159	111.146	32.3981	277.224	41.6265	234.273	137.707	264.305	17.5251	15.371	7.57952	305.337	8.35609	38.3105	135.964	137.807
CAV1	27.8062	97.5835	23.3781	2.82268	19.0539	1.13303	0.0617223	0.582262	23.6769	8.12784	30.605	1.76664	26.2953	0.555735	1.05104	35.7509	25.3863	0.93564	3.50203	0.367911	1.78696
MGST1	235.988	265.355	165.69	320.226	110.742	99.5806	199.119	120.667	123.072	50.3642	85.7101	212.15	86.6919	3.82069	4.36219	2.03543	19.2109	2.81372	13.6576	28.8707	29.3558
C1orf228	91.3423	219.959	120.216	64.1542	144.903	70.8523	33.0759	22.4365	96.5939	25.1104	123.885	36.8653	28.4692	7.12659	35.418	3.74786	81.5107	8.1907	48.5905	4.50136	126.29
MAN1A1	183.696	398.804	267.771	21.4074	267.216	84.5577	34.3868	48.9957	212.886	49.3358	338.541	44.2547	112.849	43.0444	23.2882	269.931	126.869	76.7032	87.2177	80.8625	239.666
EGFL7	81.9597	194.448	146.419	9.46973	170.706	19.9475	2.77587	3.27292	132.586	5.39639	201.697	1.57969	91.989	8.52843	5.38904	2.81405	73.7085	4.84865	16.2452	24.2294	46.439
KDM5B	166.685	239.781	157.328	59.7053	172.157	58.1617	51.9353	28.5735	135.592	41.5191	241.631	26.7563	141.595	34.3862	30.8991	20.4539	86.9363	33.5687	60.6089	56.215	66.2207
PRAME	29.279	91.8183	26.6003	14.499	31.7483	7.6804	6.04984	2.56442	17.5873	10.6848	36.6829	8.73064	20.2103	5.76796	2.82957	0	10.1301	0	0	0	0
THSD7A	27.8755	96.5655	23.1606	1.45554	30.5967	0.243885	0	0.557804	14.9539	1.17588	64.5151	0	9.9222	2.50851	0.488383	1.85249	0	0	10.9441	0.312031	0
CPXM1	83.0801	108.991	81.8637	21.9725	61.0768	24.033	2.85356	2.0023	97.5261	14.4533	45.939	20.0427	82.4403	4.8209	3.37257	2.29604	34.7689	1.7274	3.97463	6.17088	10.6418
CYTL1	106.694	114.459	78.4297	12.2438	65.3611	17.0051	5.60877	5.98226	111.617	9.44944	72.5996	30.5556	111.899	4.55698	1.65372	3.28054	26.8227	2.42889	3.91566	36.5816	50.4882
CLEC5A	51.5527	92.3562	10.818	30.0361	7.11409	2.10155	29.4389	29.8786	16.2246	11.3734	13.7295	23.0866	5.80775	1.38595	0.173501	0.366627	7.27061	0	1.82402	4.67855	0
HSPC324	24.2944	78.1416	32.804	0.795316	29.5612	0.958547	0.287983	0	59.7501	1.89753	43.968	0	11.2689	0.832653	0.512094	2.57217	23.0494	0.805093	1.77447	5.56936	0
MYC	94.7033	193.729	109.684	18.0837	88.2705	26.0202	11.6606	9.49997	83.9433	14.1799	90.7426	16.6056	168.873	27.9098	86.0149	40.068	34.5489	13.7569	51.0641	70.1552	43.3585
IMPDH2	71.2857	143.649	110.729	54.9553	73.685	55.5875	19.9462	18.4627	107.704	33.9603	68.4841	66.9796	102.467	13.0419	34.1573	20.3558	82.5597	19.0316	38.8536	57.6379	31.5856
CD38	95.0421	144.446	78.3538	50.0066	49.9412	23.5144	21.641	17.3527	99.4312	27.6676	62.8837	64.3794	71.5583	20.9598	11.1047	211.134	63.756	52.7651	28.0434	13.211	33.1199
CSF3R	139.463	140.543	57.3277	70.7393	68.5332	40.3896	122.722	150.635	105.88	60.4294	71.3001	78.6608	30.8751	6.75804	3.44847	2.76663	26.843	1.54662	13.6023	11.2325	23.0246
CDCA7	97.6454	102.472	70.0709	20.668	30.4318	17.1048	2.43653	11.4863	107.105	25.861	43.2089	72.7461	57.1882	11.4142	7.70706	5.49919	78.6704	5.54469	5.5075	25.4389	38.8533
SYNGR1	70.647	107.891	63.5442	36.9335	65.711	58.9328	24.5806	20.8982	50.7534	33.7891	56.4373	36.5319	53.1914	5.74887	4.11175	3.81959	88.4223	13.3695	16.0755	118.133	15.3139
LOC101927497	25.052	52.9406	21.3383	0.831576	10.4819	1.15216	0.365484	1.29906	23.9881	0.672269	9.67818	0.664204	20.4585	0.837235	0.512659	0.555259	64.6707	0.77232	1.47067	5.36034	0
MDK	37.1482	94.3637	57.7331	2.49218	45.1701	2.39621	1.61161	1.75445	62.7101	4.06874	77.7515	2.76003	41.8055	2.08281	4.75018	73.6766	140.448	3.36857	6.55697	4.09353	24.0276
MEST	59.0435	75.6447	59.9959	6.02963	51.1314	20.936	2.88223	4.92742	72.2782	11.7451	57.4157	5.34264	47.3521	1.39281	3.92515	2.57844	7.17463	2.99192	5.81982	7.9375	6.1526
C1orf186	96.158	104.312	75.015	4.99331	98.1638	11.0288	2.84952	3.11969	98.2086	7.54318	177.594	4.79282	51.0738	7.31289	10.9726	18.9545	46.3311	5.10211	21.3219	3.24586	84.2062
SCCPDH	73.086	128.894	88.6904	75.0438	76.4598	48.6168	56.3981	29.9261	113.867	36.1632	92.5967	65.4244	76.5276	17.2112	9.50657	9.45114	104.586	22.6949	9.9176	70.9927	60.0099
AIF1L	3.68663	50.1104	34.3645	0.551338	23.4403	5.46063	0	0.0771787	38.5881	2.28885	11.9225	0	4.30564	1.45324	1.21571	0	12.9304	1.1714	0	3.80694	0
GATM	19.6385	54.0828	22.9335	2.45111	11.264	9.28776	0.679365	1.28565	19.44	10.3656	18.4539	2.93533	18.399	5.4631	1.77274	26.6084	5.2333	2.12912	9.38806	2.68893	11.2936
ROBO1	11.394	43.189	8.74512	0	4.97875	0	0	0.524277	10.3953	0.481371	6.42186	0.88332	7.75705	0	0.335449	11.2706	24.9176	0	6.49011	0.746072	0
NPR3	105.369	161.881	159.058	4.53053	208.698	8.17147	2.92352	3.6794	203.228	7.10275	299.605	3.33361	127.794	9.39615	7.06774	8.92809	115.894	5.53569	7.4755	44.7818	47.6704
CCND1	22.3148	57.9941	14.2907	1.14735	10.5073	0.262902	1.30183	1.61356	25.8223	2.22486	20.3701	0	11.4257	4.63996	2.22132	111.719	10.1301	2.08411	23.7026	1.00532	0
AOX3P-AOX2P	28.8643	51.2967	16.6707	0.534214	21.4168	4.10066	1.45524	0	11.8403	0	44.7601	1.55087	6.96533	0	0.590798	0	104.58	1.00847	7.27717	3.96581	14.9131
TSPOAP1	43.0257	43.9192	9.90174	13.6309	5.56924	3.57994	7.51808	5.35831	20.3153	11.363	6.5971	16.6816	14.3278	17.8354	4.23324	2.58998	26.0052	30.6047	5.3851	1.98308	12.9497
SPINK2	197.827	244.447	716.419	14.097	403.932	247.224	17.4796	9.93113	650.716	31.0585	251.307	21.9517	1.14388	3.37348	5.87089	6.22203	44.2264	15.5617	112.806	7.8705	150.189
FAM30A	13.2384	35.55	347.198	3.55759	453.338	82.6013	7.67275	4.29097	199.465	3.0957	319.684	0.706215	129.182	12.9378	11.5194	58.0807	217.929	18.3618	137.546	20.7687	192.698
ANGPT1	67.9373	87.5352	311.377	6.58072	375.715	90.2235	11.8505	9.25758	166.72	10.6452	241.865	12.9377	220.081	15.1101	7.22842	4.18884	95.8178	10.1306	15.7115	18.5893	34.6371
GUCY1A3	82.3212	130.759	315.767	2.92347	435.167	117.13	10.2604	4.51297	192.44	35.5321	250.656	3.64158	132.56	11.7266	8.39759	5.06069	140.334	14.7817	74.1867	22.6949	157.84
CD34	110.591	201.57	266.15	3.1949	323.576	31.4459	2.14759	2.50554	282.943	4.58666	333.754	5.16919	118.687	17.3094	10.9108	2.38876	273.471	11.445	20.6415	7.6638	128.135
BCL11A	96.5732	148.388	247.335	21.0412	288.156	152.562	21.8217	26.7284	158.127	56.8554	318.184	40.0835	88.2253	18.2704	7.64313	30.5716	469.908	13.6368	294.934	126.208	572.978
SOX4	329.081	387.921	379.489	98.7784	416.398	118.245	50.6842	84.5047	590.157	155.273	653.135	186.781	501.138	24.0877	20.8929	32.7619	468.168	17.0005	118.631	76.136	956.759
TFDP2	129.139	128.613	277.687	53.3244	266.831	70.3272	32.3279	31.8411	206.435	57.7333	255.146	41.8726	318.067	90.188	53.7342	54.4073	249.144	152.061	79.6236	301.399	113.198
BCAT1	38.9634	77.1146	172.844	9.30116	171.368	82.29	17.5928	27.928	128.064	34.3322	140.852	26.3966	146.33	8.7293	11.536	10.6092	185.356	15.6171	29.6074	53.5089	99.0155
ITM2A	194.689	138.294	302.381	22.134	254.921	48.8452	12.104	10.0224	276.245	37.1616	264.632	22.5998	190.949	172.274	137.859	74.7725	170.653	139.862	48.0072	41.7178	167.348
STON2	26.7916	52.6255	139.018	6.37978	157.361	36.5573	9.07266	5.39189	51.2793	8.2432	148.307	0.912051	191.805	12.5662	10.2503	3.9823	31.5198	10.9215	14.9371	32.9924	7.30711
CEP70	33.3048	28.516	242.864	10.3711	320.116	17.091	7.93277	13.4027	164.996	17.6495	347.319	21.1523	186.357	31.3243	28.4416	66.7156	108.001	36.3537	36.4059	37.8929	136.956
CD200	30.1749	80.7505	104.158	4.69504	119.444	27.635	3.16241	1.29516	47.4682	5.05469	86.7421	3.65203	21.7169	6.75198	3.10524	11.3096	73.7591	4.25548	27.3732	3.15252	23.7641
MAP7	50.916	31.3715	114.447	8.28762	120.181	30.2089	8.25005	7.17211	91.6293	13.3193	91.5226	5.70708	113.606	3.20838	3.2449	23.8805	61.0693	5.70155	29.0596	50.5496	55.9675
MSI2	92.6735	86.0658	290.604	10.2907	274.563	31.9292	15.2969	33.2293	337.367	33.2668	377.339	29.2849	207.957	118.169	105.369	258.895	330.966	97.2146	137.041	72.3286	192.859
EBPL	85.348	141.59	162.818	44.3445	145.345	44.8633	23.2375	21.6385	148.116	33.1877	183.104	48.1634	149.897	33.0482	34.3159	23.5524	81.7177	21.5263	29.21	31.073	29.4573
MECOM	11.2981	12.2632	116.709	7.37906	155.49	11.8476	11.1314	8.92055	78.8382	17.2906	193.373	3.94929	66.2475	8.09706	4.54362	2.93941	37.343	12.3129	18.2626	13.1293	62.7492
PDLIM1	36.3831	55.3002	97.9742	5.95053	76.9888	40.5799	8.59502	5.19657	41.8509	29.4953	68.4325	1.57646	114.726	10.9446	3.39463	10.15	68.5775	12.9792	44.4906	12.1035	27.5499
SOCS2	6.48475	33.1615	126.132	7.58132	125.108	35.9508	2.11018	3.18428	48.5927	6.15717	105.087	10.6927	75.7414	22.6066	37.0836	10.543	188.669	33.5596	11.1035	33.4471	22.9826
NREP	134.107	130.941	172.101	142.586	136.438	100.366	42.0363	27.3103	220.369	149.065	115.001	129.074	107.506	8.31823	7.42514	5.22997	198.579	9.33608	43.8583	50.2282	318.394
BEX3	53.7895	42.537	112.6	11.7057	85.7673	20.9575	8.59526	8.64077	82.0141	8.20436	95.7329	21.0057	144.813	19.6968	56.152	7.79922	46.5673	10.7107	19.251	35.4526	19.2021
GNA15	56.2279	51.9312	88.1265	9.61219	101.872	34.2918	13.4123	22.2151	59.615	22.5829	59.106	7.17562	41.5549	4.6053	2.90596	1.02373	36.8954	3.59559	18.5941	11.1673	86.4011
SSBP2	38.5197	37.6728	106.916	10.1002	139.559	37.7609	20.7376	25.1178	94.1246	32.7275	165.496	15.0872	81.204	16.2464	25.9938	7.83295	146.117	19.5005	25.4857	28.6948	38.201
BAALC	39.061	53.9329	77.5255	8.87046	108.942	17.9809	1.48342	0.565566	63.3191	10.4325	130.565	5.43395	30.3454	5.04845	4.28988	0.494054	69.2081	4.09404	6.56715	7.04053	47.3985
MLC1	59.3071	37.3253	73.0435	6.23473	72.1138	11.0749	1.37204	4.27746	41.0354	3.72935	77.9561	13.5743	74.7071	8.8903	2.20464	1.50402	45.8406	25.8482	17.603	20.5237	33.3862
IL1B	44.6478	33.9878	83.7358	2.55006	97.9969	19.2342	40.2707	22.8755	21.387	11.8418	100.649	2.18423	87.5285	6.01877	3.95625	3.93646	8.85042	6.69467	2.58893	13.9671	61.3617
ERG	66.9942	80.4681	90.9247	5.21528	101.996	17.6478	5.18061	3.73981	82.5483	0.674969	143.292	5.28467	75.676	2.7853	5.45896	0.402844	99.1456	5.84012	20.0461	6.4134	61.7769
TFPI	63.6088	69.1826	107.29	6.10678	151.174	34.4286	2.00805	4.47741	112.748	12.5973	166.655	17.5024	96.3187	10.5182	5.80375	3.51347	187.178	5.04555	14.3452	32.6407	8.73673
ADA	32.7938	29.116	84.0811	6.31858	74.3406	18.9872	9.88316	9.26715	45.3194	22.8695	48.366	10.9167	29.7673	28.4909	17.2413	12.159	77.8335	26.9907	12.3744	17.0517	67.88
DPPA4	28.6064	9.24628	65.4686	1.52099	69.0387	8.96919	1.50987	1.33208	44.1346	5.35763	69.1657	10.3591	92.9129	4.19265	2.017	0.413436	50.7619	6.21978	19.78	17.6679	39.9401
MMRN1	11.8695	22.0956	74.3165	2.15723	88.2087	19.1904	2.74592	0.949615	77.9785	0.732935	78.7121	2.73252	226.531	11.5104	4.73347	1.02706	46.0562	7.74257	14.139	6.66654	29.4151
SCHIP1	52.1821	35.9108	86.315	27.0616	118.453	44.1411	5.04437	4.36803	47.3344	21.7211	61.6791	13.2339	34.8964	5.24015	2.54256	0	184.937	3.44822	13.1735	7.09633	78.9168
GATA2	47.1812	42.8443	86.1806	1.87373	119.239	9.18205	3.0775	1.39979	66.6418	1.95411	167.314	0	179.245	3.49724	9.31478	0.701851	41.1403	2.56045	0	22.9692	40.8871
TM4SF1	16.3266	15.9386	49.053	4.08867	46.3495	6.67576	3.9062	1.6081	19.3594	5.40113	46.124	4.68584	12.7716	6.44288	2.12547	0	17.8439	1.29381	0	3.88105	20.3945
VNN1	0.612905	7.32471	73.9816	10.3629	88.5297	33.5374	46.8109	66.0254	28.6861	27.4425	47.9328	18.8303	12.1543	1.65391	1.68002	0.409475	33.9136	2.88534	7.74373	4.32106	23.8371
ENAH	6.30933	9.34254	57.4988	3.30609	70.3713	5.89889	1.93068	1.13598	15.2336	11.2692	84.0615	2.44039	65.1936	8.23353	3.68546	16.8144	26.9889	6.18422	27.5251	8.17632	39.2534
SMYD3	48.4494	46.7515	90.7702	28.6177	87.5045	51.5121	11.1795	4.92552	63.4815	8.20372	72.0849	21.3779	62.7248	13.6789	11.3336	6.41046	24.8305	11.2911	16.6159	4.30057	17.0416
GCSAML	8.35507	11.0694	49.8322	1.24709	65.5618	10.2164	1.67593	0.398597	53.6843	1.02124	43.7799	0.949852	62.5371	2.66921	1.84277	0.792849	0	1.94252	4.69147	14.4164	30.4683
XIRP2	0	0.363527	76.7252	0	137.037	1.24728	1.83506	1.21543	32.0369	3.25892	98.6556	0	24.8794	2.11282	2.68771	0	51.5925	7.95579	11.6913	7.18019	82.0317
IL2RA	6.53688	14.8744	86.9792	2.8305	100.031	57.2331	3.78871	3.7348	14.3253	6.80256	18.8713	2.10242	10.4919	13.3795	45.9625	6.14382	40.1883	11.974	31.7765	2.99079	40.3399
MAP1A	3.55948	10.4872	53.4067	0.908906	60.1236	17.5371	1.07991	0.876091	30.9406	1.05371	29.4424	0	37.5009	1.99086	6.03984	3.51544	14.4874	4.67611	1.67701	3.45537	150.625
MN1	7.10504	3.93466	34.2187	1.11942	47.333	8.523	1.9782	3.42545	44.0998	1.96672	33.9628	0	5.2887	4.41278	2.61407	0.763132	43.1799	2.76786	0	3.14101	34.5218
DEFB1	22.4462	14.6478	0.974056	467.179	0	2.67648	46.7639	0.568161	0	0	3.66096	17.0486	0.277299	0	0	5.37664	0	1.89239	0	0.183956	0
SERPINB10	64.053	21.5122	1.32677	262.092	0.416545	3.48348	109.521	54.7589	0	5.1771	0	206.018	0.75293	0.336907	0.454854	1.53512	0	0	0	3.05172	0
SRGN	5267.58	3717.54	834.678	29138.3	749.887	1980.36	11886	3843.54	792.843	2656.61	653.672	11546.2	584.301	991.048	313.663	1447.33	438.781	1045.96	427.929	274.456	768.517
PLD3	22.9075	27.8353	28.1167	382.757	36.8731	56.4546	190.895	43.8407	17.8206	30.0966	31.1993	37.1421	15.5442	7.78119	15.2933	33.971	0	21.6039	17.4713	9.55431	35.8484
MARCKS	58.2821	13.2896	15.6558	605.66	16.8819	31.588	449.243	175.026	23.5771	86.7193	21.458	124.608	24.0408	9.17446	2.64656	185.885	112.821	5.02823	154.222	9.4859	42.9419
LYZ	3309.54	1342.23	162.748	40604.2	147.005	4923.31	35338.4	24628.1	233.96	10846.2	190.198	38180.9	295.84	128.322	100.175	304.357	104.488	136.462	282.281	802.628	245.769
CFD	485.157	1088.65	313.722	2846.39	322.256	577.364	2661.34	391.602	76.0791	242.912	54.3018	442.749	38.3386	19.9998	12.5111	26.2487	4.76526	16.0834	65.2556	34.2033	40.1089
CSTA	289.777	239.492	73.3882	1243.34	39.1536	300.26	946.629	870.143	25.8258	502.946	26.8299	988.334	10.4295	10.7937	3.03531	16.4552	18.4828	7.04095	22.6837	21.6685	20.4907
SCPEP1	9.12945	22.5117	25.8934	388.672	39.5594	165.132	331.056	159.715	21.1879	67.5214	21.282	127.115	8.77029	7.67747	9.364	32.2071	33.6666	11.3955	89.986	30.3275	34.6631
CAT	464.844	442.251	357.958	899.043	249.151	168.284	348.096	175.25	294.661	186.077	160.291	292.666	386.703	48.2427	44.744	43.6296	183.979	44.9992	114.549	570.212	183.276
HSPA5	822.926	469.325	353.167	2552.39	306.978	382.659	1714.68	543.749	447.75	518.768	395.161	718.502	695.417	864.366	235.26	2309.39	281.826	583.868	255.402	753.807	539.618
APLP2	604.67	680.847	337.689	1764.75	311.518	420.73	1576.31	1067.36	346.433	401.205	268.009	768.05	205.139	77.6671	52.808	145.089	376.612	113.171	188.199	250.289	201.392
LYST	331.803	295.997	92.6922	1054.27	130.009	312.06	885.515	706.994	83.441	468.531	104.868	670.549	55.4743	307.359	81.1148	46.9841	66.4632	254.623	292.114	90.4411	128.564
ANXA1	1028.08	521.882	605.739	2364.18	696.236	932.833	2011.41	1234.86	526.383	939.588	444.927	1224.46	371.021	411.683	327.81	74.4674	247.441	417.547	158.408	103.572	232.641
EMB	402.408	385.737	486.32	1620.77	474.028	651.557	1065.66	577.745	292.053	363.989	199.463	771.249	244.985	566.891	432.06	261.718	199.383	528.649	354.561	62.1527	365.72
FUT4	47.3217	53.6268	23.2539	252.349	22.9734	19.5548	113.248	35.4352	24.5795	26.4875	36.2012	82.8703	15.3054	11.1577	5.91932	4.14123	10.3225	6.69196	13.7113	11.821	6.78214
ZFR	126.652	148.323	159.765	687.766	168.566	137.32	314.989	177.888	148.292	207.12	161.466	308.687	201.343	164.158	128.86	114.27	171.731	149.212	206.607	144.274	115.31
SLC44A1	36.6244	37.603	66.4006	417.717	66.2537	100.516	211.191	103.373	38.3367	108.995	87.9936	270.599	135.214	16.4339	23.0597	128.338	81.0955	16.3442	34.7013	16.4574	56.5967
MRPL33	289.54	238.198	209.333	697.482	220.001	290.599	393.405	270.87	143.082	367.287	147.708	613.591	117.062	124.371	103.308	107.28	178.69	111.417	173.834	94.2587	178.439
TNFSF13B	177.588	114.185	112.695	551.584	98.7776	164.762	501.603	391.193	123.693	247.746	51.7482	315.46	48.975	12.3798	19.8024	9.2344	31.7386	18.2063	20.5344	12.8491	95.758
IRS2	57.3287	22.3032	11.4256	284.067	13.1006	17.1615	223.047	181.05	28.1499	42.2928	38.8985	125.233	21.7018	23.1393	26.4679	4.92441	8.18491	8.6048	25.1135	41.6324	7.69835
TP53INP2	2.91019	8.0174	2.09671	196.592	3.31885	7.42869	53.8797	3.97417	1.3236	3.18002	7.90323	2.90032	1.36588	10.4795	1.37297	7.47234	0	2.30786	3.24072	3.85242	8.99499
JUN	329.574	154.791	51.2707	1208.86	213.353	99.7674	1088.66	389.224	117.631	142.93	605.125	435.878	126.438	695.609	207.961	1508.62	343.893	352.234	321.6	126.136	187.048
LGALS3	6.51687	14.712	10.8808	433.503	16.3474	161.288	610.959	396.796	9.48571	206.037	15.9377	116.466	10.5475	32.1271	45.0654	54.0221	26.8137	26.5254	14.7858	238.628	8.56051
ANKRD28	470.667	285.504	240.223	662.554	351.347	143.187	328.07	115.676	361.04	116.702	463.877	348.633	231.553	61.6757	42.6995	1670.72	175.843	50.663	151.048	104.69	187.661
GRN	57.9152	79.015	60.4143	377.074	66.0034	292.241	495.573	255.861	15.3938	119.03	55.0531	169.649	17.3324	9.76971	10.5323	32.1508	30.842	15.2097	89.0473	17.6688	60.8777
AK2	119.97	147.173	147.915	383.13	90.7487	110.867	138.775	78.1876	131.228	159.267	63.2757	243.338	141.746	64.4318	41.8669	39.2281	40.5951	49.7121	35.1463	90.0348	81.4683
ADA2	43.1269	29.4978	19.9626	376.787	22.6239	133.854	414.602	202.036	32.9818	129.52	25.1533	90.7942	15.2297	50.1708	44.0375	169.751	23.0362	56.9401	61.4508	8.92112	38.0629
F13A1	60.7674	60.5319	28.6662	242.481	33.9418	118.948	137.049	135.641	16.3489	98.8734	21.9688	154.8	62.6317	4.36534	2.18394	1.81772	0	4.83989	1.49813	1.8961	19.9007
SESN3	52.6003	49.899	72.1045	433.021	127.971	38.3445	139.966	66.5166	58.609	39.5672	248.449	93.0627	73.8988	58.4015	272.07	23.9015	142.471	56.42	137.19	75.4477	48.6506
ARL4A	95.755	64.5216	47.8802	344.738	48.977	50.3716	336.28	152.064	70.1339	109.277	80.5572	136.209	79.221	51.5372	29.3871	57.5957	21.943	26.9351	58.0403	69.324	21.6672
EAF2	160.244	138.514	117.044	348.123	102.859	103.866	178.213	96.4409	121.271	141.225	69.2122	243.91	73.713	20.4061	11.3271	425.301	88.6181	13.4562	165.904	38.721	132.689
ATP8B4	95.763	92.5158	114.571	273.498	125.552	99.3273	142.924	46.3177	86.7631	51.0414	99.4872	119.48	41.6367	9.29964	4.26082	1.46344	77.0459	14.791	33.4371	8.12042	40.9486
SLPI	0	3.13636	0.104815	72.4389	0	1.63978	17.3828	3.22129	0	0	0	14.8164	0	0	0	0	0	0.630795	0	1.09167	0
PRLR	2.99128	3.19593	0	87.2004	0	1.53679	28.8871	23.034	0	18.2051	0	79.9339	0	0	0	1.47804	0	0.332823	0	0	0
ERLIN1	154.483	115.822	77.4215	214.727	54.7228	41.0257	103.553	59.5697	61.727	41.0593	86.2639	98.1863	60.9678	10.0726	11.3766	11.9673	62.0879	7.52994	8.33791	34.0972	41.5291
RETN	32.0435	7.30766	3.32016	157.437	4.90928	6.63228	68.1667	174.692	2.87421	24.5812	0	259.449	1.71684	0.680487	2.11287	6.41837	10.4214	0.185129	4.40325	8.79177	14.7942
VMP1	150.812	104.974	108.741	505.361	146.847	136.549	704.045	331.039	123.493	174.795	158.23	164.767	114.851	90.7114	91.3275	143.578	190.214	73.5792	65.696	66.5162	99.136
LMNA	18.9295	34.6742	28.328	240.542	63.3404	245.587	306.372	59.2807	25.2533	107.873	57.5345	31.0768	54.4241	52.3155	18.4346	158.108	30.2041	16.7304	34.7175	121.092	25.0408
HOXA9	101.078	94.7492	144.892	312.704	157.946	165.971	120.571	29.5324	89.6003	75.6212	70.8087	59.2863	55.5966	2.75875	2.51814	0.201872	75.1856	4.32502	57.2939	31.3517	77.0289
CLU	64.981	59.1835	27.9447	150.55	22.9258	29.7323	92.6646	58.4481	75.2921	6.01188	42.2013	40.0108	93.4776	22.6265	7.35149	3.72999	14.2329	7.42958	7.58968	9.41502	0
PIWIL4	37.5934	28.4306	6.98321	101.423	8.48948	12.1463	52.9825	13.4371	4.86619	19.4786	2.41883	39.2808	0	0.459234	1.32296	0	10.4515	7.02029	1.3163	1.66642	0
FLT3	175.382	310.798	436.524	192.904	572.818	434.287	152.069	66.408	351.346	240.691	385.628	229.294	88.2864	25.9105	13.8307	9.66598	793.912	12.4508	164.67	20.6281	589.613
NRIP1	96.0843	96.6454	305.219	40.3591	514.453	85.3115	51.7111	100.945	388.641	169.142	876.142	66.9817	256.309	76.4631	61.0974	11.584	325.71	76.3852	64.8602	66.4281	311.137
MEF2C	86.0006	112.69	330.265	66.4906	455.979	231.407	126.706	221.997	198.763	316.964	342.59	121.656	355.186	20.1941	17.8344	398.965	511.94	29.5229	380.384	61.9151	528.676
HOPX	31.6439	24.4756	174.576	1.82679	256.121	34.3104	3.25464	9.12502	143.202	6.95994	148.984	4.4076	31.7569	139.254	30.3981	5.81979	209.867	303.495	44.299	11.5115	66.4971
H1F0	59.1421	55.789	93.1435	16.5243	248.653	63.8297	30.6173	41.8573	101.31	25.1406	289.115	36.2243	78.7392	15.5621	11.6415	13.8937	326.439	5.3947	35.1405	459.442	224.283
TCF4	65.3384	41.7638	118.047	20.0874	183.651	61.0722	23.5762	28.9121	138.692	45.377	160.453	23.1144	95.1034	11.5938	7.63551	156.021	330.111	12.6358	221.964	32.2472	959.879
CD82	37.6689	42.8399	131.827	78.5549	176.975	54.8515	61.2273	28.7196	80.0772	22.9639	167.529	29.2412	87.2142	27.7987	37.4091	9.1183	59.7422	20.1137	92.9894	88.1205	80.5299
TSC22D1	27.1072	30.1293	72.2452	7.25449	123.932	46.0085	9.0901	5.36233	73.6266	9.2598	87.0141	6.32573	89.7951	22.1427	12.9297	4.35497	144.572	23.865	25.7058	70.0379	73.2469
DDAH2	63.3016	59.4717	119.495	32.8893	152.4	81.1247	56.1	25.9657	81.4994	53.1375	165.831	29.1969	64.4007	16.3929	10.0544	10.8962	116.293	22.8399	96.5426	9.51102	70.7226
MPG	42.455	61.1972	118.607	44.9064	154.636	76.7995	42.3883	32.5089	60.1047	26.5273	94.8442	43.4864	44.5858	29.5298	30.9272	41.1148	94.5108	37.6253	61.4969	16.1816	54.9157
MEIS1	18.2635	22.1067	41.4348	74.7648	86.9638	21.5853	23.267	4.27825	41.064	21.8445	114.35	14.6922	80.1956	3.23073	1.86055	0.990114	13.0331	6.01946	19.5804	11.4441	22.4798
SMAD1	24.17	13.0592	54.0382	1.82809	79.4068	14.816	8.48976	11.3746	32.7362	16.0008	105.817	6.66449	52.9417	8.92445	2.3232	6.34398	86.4733	2.94066	9.92147	26.6352	20.6975
ADAM28	16.1917	15.2252	73.4644	16.7562	119.305	128.351	25.9207	22.8488	51.8373	91.8504	76.1452	15.0806	23.6675	10.4475	4.7069	75.6742	90.7976	13.7769	143.837	4.38116	131.244
NPTX2	0	2.79867	15.799	0.4955	57.0206	46.8511	1.52436	0	1.95687	1.8368	3.29256	2.30601	3.26399	1.51236	0.459438	0	4.33569	2.10381	24.5562	0	37.7852
SNHG7	55.5951	110.545	82.6134	13.3728	125.213	41.104	20.4158	18.3462	81.2017	13.046	138.267	13.9471	57.2834	28.8797	34.1673	7.73439	131.753	19.7862	59.2419	26.1288	45.6637
AKR1C3	28.8516	42.6981	86.4976	3.06439	103.772	27.929	4.06301	5.00123	109.256	10.5716	72.7215	3.77683	104.802	9.54845	8.27704	4.39871	56.2388	57.8426	20.4341	233.527	41.6553
EMP1	33.6807	40.2492	62.1585	10.4837	107.778	74.8434	27.9112	15.087	60.2321	67.1487	113.667	14.1315	25.55	7.45026	4.85498	1.75096	85.5719	3.47428	17.6768	2.29875	77.7259
DAPK1	32.2	37.9089	57.2265	8.97053	82.1917	25.1474	22.3262	35.8755	57.0138	35.8035	69.1175	7.30157	38.7267	5.31534	1.81596	14.2379	20.2673	4.49068	8.53032	7.4414	75.7286
NEGR1	7.14159	11.2354	47.7507	50.3254	97.1542	32.7957	25.1095	6.57132	55.2884	47.7666	89.3292	33.3275	5.97434	3.50228	2.01611	0.67553	168.876	1.40777	34.6731	2.62957	94.4721
SCRN1	12.3413	16.1835	44.1833	3.05363	82.4485	59.4897	3.69244	8.42419	57.7669	41.8499	71.3947	8.44777	44.8334	6.95474	6.05646	56.7044	56.0255	18.6703	73.6964	18.2622	98.7214
LATS2	44.8809	37.6169	63.7503	32.8475	97.0577	45.7609	32.6563	26.2528	41.0743	24.0563	101.248	18.3623	43.7037	11.4158	5.20334	10.5675	107.485	17.4108	16.5313	6.88145	55.4449
PKIB	0	2.52632	9.43376	6.23628	15.6031	195.039	8.74868	5.20697	2.93618	55.523	2.6355	8.81385	0.495471	0	0.690051	1.52897	0	2.0971	39.4054	0.325071	12.9026
MRC1	0	4.17509	13.5014	12.7988	9.46764	292.432	35.4798	7.95785	0.452691	107.542	14.8848	4.51756	1.48161	0.863717	1.29535	0.454765	0	1.35058	9.40688	0	0
NAPSB	3.99939	8.1088	14.6307	19.2871	18.9754	434.831	40.7623	84.5185	0	225.443	0	76.4764	0.324591	1.52355	1.02068	0.590169	0	2.11126	192.756	2.81057	143.825
HLA-DQA1	23.3328	26.8055	34.6033	23.8421	40.536	326.455	32.4259	30.9247	26.1896	318.567	18.9788	42.3348	6.48182	29.6206	5.88516	3.98631	13.2263	18.9887	178.523	3.55382	101.584
HLA-DQB1	3.71192	34.3158	34.3909	19.308	51.5451	366.346	34.3423	39.5704	37.1363	283.348	38.6079	40.6113	3.05955	26.9473	16.6386	4.8587	64.5994	24.8916	197.3	4.08876	88.5102
HLA-DRB5	13.9511	62.3965	137.118	47.2271	166.026	613.408	115.232	73.0621	42.4733	256.59	22.6503	63.1648	13.3536	16.4714	6.79519	3.58194	29.2809	24.0987	249.527	3.91071	114.63
HLA-DPB1	55.3411	172.653	267.586	75.0993	351.703	1167.62	141.018	116.637	144.891	625.687	218.089	141.059	78.6762	94.6819	30.0311	9.40753	244.811	99.192	527.66	33.1871	361.699
HLA-DPA1	97.56	251.297	380.129	85.9069	426.196	1441.57	200.024	197.197	183.841	1043.63	253.876	133.388	72.2721	88.1151	36.2667	24.3392	312.783	87.1457	581.774	28.8449	519.986
CD74	238.468	792.176	1026.03	358.68	1318.96	3823.04	604.337	506.571	411.176	1710.11	450.339	517.341	109.849	249.908	112.941	321.6	857.087	203.495	2634.97	36.1185	1526.23
JAML	13.5337	13.8925	65.6159	7.15234	147.818	503.832	185.548	280.746	20.9545	225.688	4.41006	22.2438	6.44974	39.0238	60.6701	5.20252	17.1176	14.5629	39.6443	3.57827	161.105
HLA-DRB1	119.607	220.965	397.641	178.494	475.128	1311.61	289.622	290.44	217.986	867.978	235.55	172.992	67.6846	74.2017	29.5645	17.2377	232.429	72.4068	639.672	21.2104	417.527
CST3	101.122	125.67	136.639	404.294	150.277	1145.44	671.682	527.815	34.1173	969.854	37.7421	310.802	71.2162	21.1774	6.01111	19.2306	7.1699	24.8566	112.491	37.1581	216.246
HLA-DRA	336.016	559.145	883.137	665.533	1046.94	3114.97	797.089	755.216	569.527	2877.41	603.735	722.877	164.505	71.3812	39.8362	59.3088	1180.59	69.9081	1780.29	69.2278	1575.32
FGL2	17.8334	12.3997	12.164	128.958	18.4875	633.395	585.821	740.188	1.29297	641.222	12.519	192.513	3.17122	9.54056	10.6102	6.20527	8.86588	41.7107	57.5192	6.25861	33.1135
SAMHD1	94.8681	62.1098	61.5976	370.864	93.2029	1107.36	465.301	629.735	19.6254	1020.01	37.0328	500.022	20.0989	179.446	276.677	53.1709	40.4647	230.996	230.791	24.0351	529.821
GPX1	306.389	498.805	616.073	549.001	803.824	1356.18	787.892	490.249	258.964	474.992	297.79	489.194	290.801	60.5211	80.5258	95.9228	302.886	63.7238	350.649	149.909	465.531
TYROBP	147.084	239.101	321.438	583.026	378.71	1054.63	1194.93	1049.26	106.957	644.351	104.391	380.089	64.6414	44.7067	16.5201	14.5718	29.1312	223.154	208.016	23.6165	314.841
S100B	8.05116	6.80503	11.4785	2.75927	15.1305	212.068	2.54837	0.564395	10.98	27.5815	2.12911	3.37543	0	0	8.37591	0.516282	0	3.77921	35.089	1.3496	0
LGALS1	203.043	210.368	471.556	936.953	454.131	1065.68	752.911	783.949	167.738	796.749	115.12	1014.74	56.8032	142.474	109.246	192.405	192.477	217.35	262.18	36.3147	396.763
FCER1A	38.2544	6.03477	27.4998	2.14886	45.1504	344.314	11.0089	15.8846	26.0692	390.66	182.764	11.0483	265.213	5.48978	9.11719	2.60294	32.5843	7.68625	14.8194	5.94006	82.9691
CPVL	50.8929	34.2027	31.6899	82.2466	16.5819	424.784	228.956	319.623	32.0964	320.497	0.977088	140.955	38.959	4.06389	2.47353	97.8261	2.79495	4.88116	26.4186	87.9797	32.0698
HLA-DRB6	35.7208	49.32	104.934	69.5802	108.493	315.95	110.785	93.9018	72.6737	318.04	74.2194	66.4332	16.5783	25.3998	7.84079	5.06589	46.1754	31.4878	163.478	5.29893	120.627
DBI	265.56	251.275	282.808	417.65	291.188	746.548	334.311	346.084	253.609	572.566	142.213	588.52	169.512	220.107	137.149	200.711	259.18	277.63	219.202	51.5956	455.142
IL13RA1	25.9595	16.2223	11.1687	76.6401	28.4051	228.158	133.003	120.682	7.13899	181.793	15.4954	79.8482	5.74979	3.24655	2.10476	12.6771	8.03267	2.35956	42.7269	1.11496	23.4959
LST1	50.5863	62.484	189.113	309.146	266.055	518.834	505.334	511.571	85.6404	458.297	166.491	192.747	47.3165	22.8984	21.0285	5.84061	30.9498	22.28	132.25	15.7469	119.845
HLA-DMB	10.8518	30.058	38.2364	18.0294	59.1266	217.266	53.1503	68.4751	20.4857	190.475	14.5083	45.7951	8.3794	14.2096	5.05264	0.744794	84.0345	8.05113	179.11	5.69031	73.3332
RNASE6	7.45516	27.5782	31.1504	161.002	31.8885	257.319	180.815	168.771	17.431	134.341	3.08587	213.656	2.88069	1.55083	3.24933	29.1039	4.883	4.60169	114.867	5.8231	250.735
HLA-DMA	56.7134	84.0351	125.404	63.936	162.997	301.972	90.383	81.2575	67.9401	283.106	130.496	85.5386	44.124	32.8986	12.908	21.2409	138.114	20.7604	165.931	13.4661	232.335
LY86	35.2054	21.8202	49.4895	115.086	71.3564	216.711	143.318	96.4533	16.8954	101.68	19.4427	127.383	1.89131	1.45782	1.521	4.08969	4.33569	3.34088	102.462	2.19155	57.1012
IGSF6	44.1526	12.4074	11.6845	62.3875	27.795	252.953	208.705	387.76	3.43213	304.429	3.58558	177.306	2.16289	5.00531	2.20164	6.03702	4.33569	3.68511	38.7372	1.15587	22.6413
FCER1G	51.0147	26.6099	36.1091	261.068	69.9689	416.927	599.451	646.866	15.1167	433.252	24.8543	193.311	34.379	15.2425	11.3094	9.4265	43.6988	117.588	49.601	15.3964	265.565
CD36	20.2573	36.5907	255.615	182.676	615.256	686.064	530.294	697.371	12.052	216.558	41.6325	147.21	270.158	13.074	5.44705	6.63923	0	20.2112	249.957	741.837	267.409
FTH1P3	77.5467	81.3435	126.979	80.1705	200.092	451.709	416.587	420.673	75.4618	368.348	130.156	66.9108	121.045	98.3612	99.4827	68.726	106.939	78.2032	201.411	225.841	147.95
CLEC4A	0.612905	1.50751	5.35115	2.45384	21.4196	137.063	61.382	105.017	0	84.4831	0	17.2249	0.298826	0	1.79697	0.459808	0	2.76046	68.6329	0	47.2945
MS4A6A	76.4293	36.0455	15.6301	337.236	47.7271	512.086	544.596	595.794	16.5833	335.628	101.521	455.305	8.01995	17.2157	8.8371	9.74314	8.02182	5.76485	29.3848	13.3387	46.6355
ITGAX	7.78604	14.8082	34.864	44.1137	43.1278	239.107	194.724	179.187	25.4712	243.373	33.258	39.3117	6.96221	16.4504	5.46065	4.89252	0	56.8912	133.975	5.74675	114.187
PAK1	41.0413	28.0455	52.6564	128.738	59.0317	245.862	133.532	177.63	35.1065	215.526	38.1314	170.393	36.6013	21.3325	12.1375	36.9284	45.9957	23.7839	79.8416	59.6464	96.7908
LGALS2	10.7353	4.18416	2.00321	24.5233	2.62826	174.624	126.656	88.3421	3.91027	109.943	1.70734	32.7736	0	0.604749	0.68237	0	2.79495	1.17454	11.4837	7.10209	9.28625
PLD4	8.66064	14.4298	32.8929	8.90535	25.8515	91.9424	6.23546	5.47762	4.1196	28.2453	6.23856	25.2524	4.52343	3.28486	0.681476	3.09345	21.136	1.51369	18.1886	2.1658	127.3
CRIP1	179.09	231.213	213.461	248.408	250.988	788.822	524.922	253.288	100.029	396.982	76.7833	125.512	66.0055	235.542	375.627	87.6176	152.165	351.783	447.519	25.9568	253.78
AHR	99.1497	74.3986	101.49	202.405	135.187	362.061	326.94	221.047	116.829	275.888	152.532	183.704	67.6926	59.0353	69.4097	12.3381	86.8784	46.3646	100.144	20.0672	103.571
HLA-DQB2	0	5.89668	8.46772	2.99861	12.8918	76.6894	7.74602	3.28085	0.87957	40.6947	9.85123	5.70404	0	7.78425	3.81162	1.19167	16.4435	5.41476	47.5426	1.29228	9.58265
RAB31	6.22394	23.3567	47.4225	81.371	79.6679	186.862	159.14	181.043	17.4908	123.588	13.9745	77.4667	2.5178	3.94934	2.83513	7.9419	28.5853	4.32063	62.0403	5.0779	71.0199
CTSH	10.0927	13.2083	14.0178	81.4973	17.5795	255.963	274.852	332.669	9.12583	271.34	11.0978	142.805	14.1916	15.3347	38.3363	37.2393	26.4127	13.9764	260.779	11.8509	53.5975
TIMP1	39.6658	49.8461	81.6102	92.2025	89.7356	206.758	145.362	89.158	25.4361	82.8249	50.9537	28.7549	31.7092	27.2308	40.0796	31.0542	25.6818	18.9171	36.1606	8.83787	23.6555
CFP	25.0429	27.2212	24.0225	61.4528	33.9075	167.491	162.664	126.917	11.4613	104.104	19.0466	26.5331	2.29391	1.88501	9.3793	0.26849	0	2.57895	25.7214	2.09262	8.15514
PALLD	5.30399	2.98888	12.1464	3.61682	25.5508	83.3086	34.9523	17.7845	4.87171	7.35076	17.9136	6.22907	0.344948	5.29847	1.85644	4.75538	32.3682	27.4806	66.2168	0.935847	28.4073
HLA-DPB2	3.14513	3.8136	7.38068	0.599541	12.3275	50.6743	3.02805	1.26574	3.64183	9.06706	6.90135	2.27847	0	2.94767	0.937661	0.164685	9.94471	4.16489	14.6283	1.26918	11.1304
DDIT4	11.2423	11.5626	79.1499	11.6322	145.72	222.318	74.9634	63.7586	62.5739	217.849	118.961	57.3363	23.0183	83.4683	56.8906	118.134	267.078	84.1777	164.557	26.5571	238.46
APOC2	5.76083	32.0585	37.1565	63.7441	29.1157	94.0432	15.7729	1.73382	17.2568	17.525	11.5689	23.9072	3.91984	3.15773	1.37347	0	5.72987	0	17.5668	5.03271	0
CD163	3.2444	0.985367	2.57439	7.96439	1.35026	48.5132	278.206	127.394	0	66.6247	0	11.426	3.1925	0.985164	0.518698	0	0	0.314574	1.73287	1.79949	5.38042
MAFB	0	1.36197	2.31209	16.3581	3.66583	59.7751	337.411	268.091	0	174.074	2.37012	8.32423	5.02123	7.53773	2.60319	4.64721	0	5.27308	17.4624	9.29045	8.74256
CXCL8	57.9155	58.2054	59.9902	483.092	163.35	50.9469	991.752	326.906	184.662	103.052	180.977	113.124	158.81	8.04559	1.59096	15.9941	221.209	4.97263	18.5132	28.8852	0
TLR4	21.3105	20.9791	11.8614	96.4533	7.41515	57.41	258.132	190.547	2.9628	91.2285	6.77219	57.871	0.294713	5.98101	1.30711	1.32025	8.66791	2.3575	17.8454	1.69108	0
VCAN	58.7029	33.3733	14.294	1500.22	29.2078	303.952	3965.95	5252.04	23.5138	794.572	60.6273	1280.47	18.4447	28.8197	15.6619	55.602	282.138	20.8291	40.4587	61.0371	10.8793
SERPINA1	0	5.99924	2.424	47.4934	2.24694	57.8533	227.859	267.697	1.60746	142.595	0	13.3325	0	0.685304	1.63246	0.671611	0	0.301506	3.07497	5.48055	16.751
S100A9	146.855	55.5516	41.9039	2857.25	35.2989	660.51	12598.9	20254.8	62.0105	1197.63	74.9631	5156.46	93.5508	45.3312	43.1578	176.193	75.1832	50.0792	106.485	355.779	73.8716
TNFAIP2	39.9469	24.6334	54.9565	149.875	61.2061	208.104	530.856	342.345	18.3269	283.121	39.5933	88.5063	23.3052	4.82036	3.62154	30.8209	27.5233	6.86862	34.3039	6.88253	5.70274
CD68	14.2913	31.4163	32.8966	248.392	43.7384	159.009	430.542	317.113	4.90348	169.421	9.27179	103.085	13.1034	7.9504	6.36864	5.45742	27.3074	5.90233	25.529	6.55411	95.1982
IFI30	8.16124	9.59217	17.1942	108.888	20.3847	373.269	666.202	741.222	9.3816	526.156	9.64996	108.794	7.21164	10.8076	6.17545	38.0151	0	10.1924	87.5674	14.0906	22.2332
FCN1	25.029	8.93013	8.71087	73.1748	6.31213	69.6254	829.851	1681.21	1.52709	293.379	9.07779	87.1961	11.8475	4.34953	7.79944	12.0251	4.60575	8.15349	16.895	27.4182	10.95
DMXL2	98.0995	68.3397	36.6008	221.584	32.3593	80.956	347.414	272.727	33.0202	93.7443	7.77201	77.0816	12.9011	15.7181	9.1869	13.4399	20.279	10.3389	37.2471	15.129	8.09816
SAT1	293.362	138.708	116.2	977.425	183.969	455.902	1986.78	1486.87	218.585	1060.8	224.577	596.78	132.455	245.83	112.372	384.576	155.973	151.239	306.962	198.522	284.318
S100A8	115.586	39.0014	32.4222	2500.98	24.6658	344.798	7939.03	16444.8	39.456	589.091	38.4389	4392.55	93.1563	32.5048	31.3293	127.15	65.3998	37.0444	74.7386	236.702	45.7152
NCF2	21.9235	11.4393	17.107	140.033	26.9746	162.434	356.083	404.26	9.07575	158.603	4.23613	115.422	5.69579	6.34297	15.3323	6.49803	13.4675	8.71085	59.6921	19.9279	41.9369
CTSD	42.9248	83.5386	89.1558	286.633	121.792	151.032	499.94	211.13	41.1482	68.4916	49.2718	62.3612	22.8344	42.8563	39.0342	39.6006	72.4411	77.2252	39.8002	16.4355	27.3888
MNDA	285.53	170.821	34.1765	1000.4	26.4898	420.529	1511.75	2334.89	31.8277	669.534	24.4445	1178.16	18.2339	18.6916	8.00346	17.3102	0	12.7152	73.4342	18.2793	66.4787
CTSS	168.882	170.847	244.722	495.911	264.539	1284.73	3487	4835.91	156.222	2118.41	164.87	635.841	144.615	285.561	218.189	748.984	128.91	284.465	555.136	81.7451	541.274
MS4A7	32.5451	30.674	14.4284	187.694	19.9151	222.174	337.448	356.376	12.138	338.499	21.8525	83.0093	13.6251	14.0275	5.37609	4.43492	42.2579	7.5419	107.778	2.69139	37.4929
CYBB	43.8159	32.1355	46.0719	375.521	92.0358	386.374	871.178	1288.24	7.84297	564.067	10.0537	324.558	11.0559	21.6224	6.82846	85.1654	35.0132	16.2686	411.816	31.1559	280.723
PSAP	159.183	219.671	212.137	898.786	233.362	929.103	2416.19	2592.19	179.21	1444.98	218.009	702.208	202.489	191.597	149.326	882.983	142.036	243.924	293.125	224.442	349.297
DUSP1	123.196	116.123	72.4931	286.838	142.717	155.168	643.859	383.488	92.7555	219.708	264.915	157.003	90.271	111.88	88.8547	177.618	136.302	94.0001	155.291	81.2569	79.8466
CTSB	69.6148	56.5149	74.4896	218.779	100.911	310.542	514.59	400.774	30.1908	195.246	55.0742	157.276	44.0209	35.655	65.6062	58.4684	74.3607	33.4058	98.493	113.774	202.518
S100A10	84.7449	92.4829	41.7128	302.915	58.3092	292.953	695.264	467.391	35.436	441.619	63.0181	146.673	29.9948	167.362	169.155	32.5985	31.0661	193.681	102.761	16.8996	48.4304
FTL	1178.32	1046.81	1045.23	3793.67	1167.92	2174.48	6260.06	5180.82	950.552	2677.26	1040.45	2460.45	940.58	753.814	622.763	2233.08	634.312	814.489	989.146	1142.51	1111.69
CLEC12A	222.18	133.431	133.296	267.734	116.459	251.077	520.189	621.533	85.4972	362.162	93.9513	340.581	43.2999	12.9895	5.99996	5.48648	31.3913	13.0999	30.7273	16.346	122.135
NEAT1	397.906	495.957	476.347	1211.21	962.019	589.678	2399.55	1028.35	414.354	718.295	1206.33	285.686	446.048	448.668	399.008	1217.81	360.611	436.429	722.875	430.382	412.88
AIF1	376.428	275.567	580.962	1081.5	579.623	1022.11	1819.29	1896.19	422.192	1516.48	342.236	817.078	156.172	41.0184	52.6538	21.7777	254.655	33.4506	167.469	53.3396	266.658
ANXA2	87.2917	82.6056	58.9209	493.561	55.2563	291.254	574.292	602.995	62.3067	579.591	34.7341	578.3	33.0322	114.739	86.9377	108.711	98.5952	130.106	105.879	22.7904	159.797
MCL1	260.516	152.546	111.965	686.581	150.523	236.848	814.309	566.169	166.374	496.881	293.541	425.392	102.288	249.73	176.424	464.986	146.377	167.697	159.656	98.6486	198.855
FTH1	367.125	364.317	602.99	1094.35	890.971	1671.83	2752.49	2331.15	625.813	2356.04	899.791	635.787	693.179	715.973	451.158	495.788	639.464	511.548	916.442	1642.36	1011.34
S100A6	171.742	157.082	231.17	889.264	315.783	979.13	1714.77	1962.2	144.635	1044.45	157.946	854.994	452.583	615.488	594.307	214.851	78.7453	690.854	331.735	752.04	381.737
S100A12	0	1.70271	0.492761	11.2015	0.225266	7.54868	200.312	1312.01	0	24.7173	0	58.2797	1.85722	0.70434	1.90169	10.8999	0	2.72028	9.89641	15.2863	0
PLBD1	3.61596	1.54346	1.85957	16.5648	0.749322	15.5767	131.063	552.355	1.60746	79.3705	0	47.1085	1.82537	2.31347	2.90126	2.21802	22.6737	0.747323	2.03108	8.4645	0
FPR1	0.527048	0.526459	0.703448	2.06784	0.673489	7.58798	95.456	224.344	0	36.2976	1.95362	8.51305	1.65842	0	0.384369	2.83719	2.79495	0.309882	0	2.47009	0
LRRK2	0	0.859057	0.534636	5.01218	1.33271	14.7269	80.933	244.797	0	79.3971	0	40.1848	1.33921	3.80114	1.28306	55.3386	18.4595	1.4016	62.1447	0.9868	5.38042
THBS1	7.57825	1.89023	12.7674	6.72628	10.7586	12.1297	331.944	648.557	7.56179	68.8089	7.44465	42.8597	115.171	6.92904	4.18581	8.33992	21.8465	9.93557	36.2695	28.5132	0
CD14	1.36853	1.36507	1.70595	11.3002	1.08754	47.1382	246.75	391.23	2.60464	28.1543	2.01118	9.88956	2.7103	0	1.71237	2.51008	0	1.81165	6.41403	5.47621	0
MPEG1	7.65798	7.29695	4.86946	53.2331	6.01787	139.871	288.622	431.239	0.679271	267.482	0	106.189	1.73758	5.41475	2.65996	3.94199	0	6.91514	74.3631	3.46513	203.614
KCTD12	6.28726	6.37204	11.8477	23.8141	17.9056	181.647	262.933	386.603	1.50715	271.305	9.78952	116.664	10.0658	7.1186	6.2085	6.27967	11.8247	3.41671	34.1714	10.9122	26.4075
MEGF9	45.994	27.4203	26.6077	115.968	36.1047	76.0465	266.844	402.014	25.9225	108.654	37.4436	103.555	21.176	33.7078	37.074	22.3532	76.0637	63.3176	44.107	23.2055	32.3251
RGS2	83.939	24.8463	27.5115	40.066	44.0081	112.215	285.011	506.233	61.8089	297.98	51.8574	66.5831	36.8924	100.057	31.5312	187.899	28.2246	66.2109	102.728	26.2121	672.175
LILRB2	0	2.2262	4.51045	19.8713	7.21661	57.4447	151.286	243.943	4.43919	138.665	1.70393	26.8423	0.868494	10.2435	2.06125	0.865239	0	1.7682	32.4235	4.15296	21.8968
CLEC7A	10.0772	3.6825	4.31978	6.08077	7.54056	68.9743	206.911	256.273	5.70841	157.363	12.6929	10.9646	2.61604	3.21994	3.05176	2.83949	0	3.03785	25.6058	8.63407	0
C5AR1	6.75476	0.717758	1.19471	2.93544	0.997701	25.3767	154.281	205.056	0	67.1338	4.38219	2.05356	3.02109	3.70896	1.90079	2.15609	0	2.54739	5.19481	4.60034	0
COTL1	83.6212	84.6649	59.9918	131.177	53.9179	388.364	379.333	573.246	66.6137	720.259	46.7777	192.015	61.0156	158.379	174.81	25.5024	58.9622	64.3704	239.287	18.9643	84.3507
NAMPT	60.8809	41.2676	26.471	132.553	30.7138	60.8842	404.858	505.365	81.2748	301.701	33.7061	132.642	53.4264	74.5292	30.2654	88.7611	13.0331	37.3097	32.7739	45.3658	83.1368
LILRB3	4.48137	3.20023	7.41875	17.7351	11.2294	41.095	135.507	202.801	3.79463	81.2037	10.4833	14.4641	0.475845	6.84464	6.44391	3.021	14.3034	5.18961	22.3416	5.05637	11.6957
CYP1B1	0	0	0.588869	0.360898	0.627521	3.13219	45.5504	169.775	0	6.12677	0	3.94748	0.75293	11.7757	0.707279	3.57411	93.3791	0.479754	0	2.50127	0
AP1S2	45.4404	39.9212	53.9239	185.139	55.153	136.957	285.008	381.875	50.0823	263.32	61.7074	144.462	57.4684	33.2132	49.2116	31.5721	55.6763	46.8464	86.9597	19.4064	109.959
SLC11A1	6.55693	2.6045	4.79587	15.0118	3.33955	22.2957	117.567	167.164	2.95022	55.8585	9.46895	16.4342	7.14263	2.49145	4.1424	3.78741	10.6225	3.25429	18.9486	7.97303	17.4851
CEBPD	62.8887	48.368	10.2638	122.667	14.8547	60.143	232.819	259.518	10.7192	156.405	11.2172	145.683	4.81549	6.21552	2.50128	2.41924	48.1784	20.8659	2.4426	10.8083	0
ANXA5	60.6999	34.8848	67.1304	305.886	49.3954	247.577	406.657	509.094	75.0343	472.381	43.2369	370.982	69.5477	139.869	114.268	164.031	121.912	93.262	72.2232	26.9378	104.41
CD93	18.2293	20.8072	13.3215	46.0404	16.1074	56.7264	135.335	200.886	7.02393	51.8526	28.4889	75.2553	2.23094	4.07487	3.80854	1.78043	41.1698	1.44059	10.873	11.0724	0
CAVIN1	15.7374	18.2638	35.5427	1.12848	37.1845	10.4034	1.9944	4.09142	88.1468	1.64312	80.3608	5.34613	85.552	8.48609	6.92099	1.52461	16.938	1.84252	7.09267	14.3336	0
AVP	0	0.600071	0.794566	0	1.09887	0.354872	0	0	19.3239	0	1.61379	0	1.54647	0	0.169077	0	0	0.826867	0	0	0
AREG	182.548	30.4451	87.8869	18.5291	65.12	81.1479	181.759	211.519	341.75	759.429	191.607	651.905	26.1176	38.5908	10.6001	213.065	45.9272	20.8669	8.44892	33.6699	911.093
PROM1	45.8276	16.1832	41.6633	1.60032	42.6474	6.087	0.594727	1.65795	70.4739	3.39563	51.1853	3.44763	19.2939	0.892676	1.03559	0.20747	23.8009	1.39927	6.18129	4.3912	29.6207
HLF	0	0	1.12849	0	0.120843	0	0	0	17.8956	0	10.0208	0	3.26289	2.22613	4.8278	2.37866	0	1.64313	0	0.411152	0
ADGRG6	2.77958	5.21215	8.14661	2.31809	6.80225	0.870617	0	0.576508	10.77	13.561	8.24142	0	2.56487	1.07301	0.275259	0.20747	7.93978	0	0	0	0
ST18	35.1902	27.032	20.9512	3.45506	12.1143	4.19864	0.541416	1.82735	59.1463	10.077	24.7548	4.94555	18.2079	3.26796	0.723821	0	7.17463	0.231964	2.70876	1.2004	0
ALDH1A1	1.75862	0.124474	9.78747	0.428394	12.0946	0.75273	4.05477	15.892	32.1582	1.78448	31.3729	3.00723	52.3371	0.468734	1.26801	1.18549	24.5728	2.69487	0	61.8788	0
MYO5C	10.5649	17.1476	21.519	0.316181	20.7087	5.4214	1.64404	1.7719	35.6166	13.0023	41.1039	2.90295	14.9352	1.98512	4.73476	7.17564	29.9808	2.41768	21.4309	2.7714	22.7258
PRKG2	0	0.443095	2.3814	0	1.35816	0	0	0	10.5055	0	16.8544	0	16.1327	2.0866	2.46246	0	0	1.28574	0	0.741594	0
FGD5	0.85367	0.408922	1.70183	0	3.07281	0.397979	0	0	6.28335	0	12.3737	0	1.79766	0.430636	0.572812	0	8.02182	0.567419	0	0	9.31784
SERPINE2	9.50109	8.85092	7.77455	0.334215	6.5296	2.01737	0.431538	1.37765	23.2845	3.72958	12.4825	0	32.0914	2.37748	2.79862	15.2891	4.33569	2.97958	2.09783	13.1765	0
CRHBP	0	2.45571	5.15968	0	29.3235	4.50294	1.63617	2.25386	18.7594	3.08311	47.6884	0	25.9462	1.10349	1.46473	0	0	2.00129	7.03728	4.23439	4.37537
PLOD2	0.970454	0.172314	10.8588	0	10.3402	0.126711	0.314779	0.211587	12.6968	0	13.4063	1.63216	29.0473	2.33839	1.27579	4.66127	0	2.29776	0	6.16717	10.9607
CCDC175	0.970454	0	1.77033	0	2.8678	0.116597	0.344402	0.33681	10.7978	1.48123	23.7311	1.11171	17.7518	0.914131	0.302158	0	0	0.647685	0	0.282222	0
LAPTM4B	32.1507	32.6237	44.8062	5.42469	42.6995	12.7246	1.92285	3.19694	61.9499	4.32142	60.8647	10.6638	88.6467	4.62001	4.17707	35.7903	27.8209	2.8267	1.6983	7.08407	12.3172
SPRY1	23.9111	5.91779	17.0956	2.63627	17.6549	4.4708	20.9665	7.16703	39.1862	3.78249	22.2629	0.897065	23.7488	9.31569	1.79469	1.96185	54.5664	1.83358	7.14445	7.01384	0
DSG2	11.4859	1.46536	12.2711	0.148024	11.2936	1.05874	1.08095	1.62423	25.7854	0	20.1974	0	18.4549	1.13778	1.14756	6.2212	0	0.816445	6.05304	10.6129	9.77418
CALN1	1.85235	7.62061	5.75269	1.24763	4.61415	2.8967	3.40681	0.83398	22.604	0.557833	16.6376	0	3.72533	2.65718	1.19362	0.962899	7.69254	3.36576	3.57866	1.1357	0
CFI	9.64407	0.672554	2.4197	0.135462	3.94727	0.358635	0	1.36582	17.995	1.24428	15.2334	1.72263	5.10325	0.584502	0.0784616	0.347243	10.0222	0	0	0.522891	0
ZNF711	34.0619	9.57452	25.3308	1.06632	33.4639	9.72096	2.05466	3.76445	46.3358	3.91251	50.2104	5.10207	51.5699	2.28155	2.51333	12.9069	64.5938	4.07376	22.758	16.7349	19.4631
DNAH14	38.2858	15.6409	16.318	6.84154	14.4156	5.24956	2.84172	0.929479	42.3598	2.94973	19.3878	7.30989	29.9883	4.08259	2.48948	4.85196	27.7202	1.95497	3.87701	20.2272	14.8228
PREX2	9.7167	3.06739	6.79593	1.30712	7.37082	8.5791	6.16134	2.44117	29.3323	1.89859	4.95692	1.58548	1.75204	4.59908	5.29962	2.48964	6.24688	3.32796	6.58818	1.57203	14.8228
ZNF521	7.07707	11.7716	16.2648	0.662772	22.2634	4.85071	1.21221	0	35.6439	1.40223	47.7808	1.1391	19.6097	0	0.656736	1.50902	8.16033	1.2841	2.10254	0.940219	0
TCTEX1D1	20.815	12.1752	12.8739	18.3266	10.4877	1.8823	8.09581	2.16991	26.1889	0.405819	23.3283	3.39681	19.2226	0.391243	0.440778	0	15.4617	0	0	5.08359	0
FAM171B	1.0541	1.47728	7.67067	0	7.4525	1.15206	0	1.86981	10.205	0	20.4069	0	4.90293	0.633066	0.667312	1.65356	10.3078	1.0664	0	0.153312	0
KLHL23	41.8017	38.177	37.9743	1.58743	20.6563	8.90667	0.947506	2.41094	61.5076	10.5908	41.0689	6.09374	41.7773	4.89264	3.31247	0.41015	40.1258	5.7237	6.3646	21.2907	25.9076
TCEAL9	36.0823	20.249	28.3298	4.11373	18.7234	7.75864	3.78779	4.00926	44.207	10.1594	24.5317	16.4769	64.9429	2.85819	3.04617	33.6007	6.52044	1.50939	1.60605	21.0694	18.3721
FIGN	1.94874	0	0	0	0	0	0	0	10.5354	0	4.01409	0.40804	5.17906	0	0	0.20747	0	0	0	0	0
PAWR	13.6721	3.59804	18.6189	0.130038	23.1817	0.962654	0	0.932578	23.1796	3.12845	34.4921	2.39454	32.2478	5.48671	1.43527	13.5477	23.9122	1.13504	26.5052	5.34892	6.59548
CCDC171	67.6331	29.9624	22.6341	16.8774	24.3904	11.4879	7.50597	7.57933	58.9815	4.94527	44.9311	29.4873	48.3087	8.87952	4.33612	5.23384	12.8446	8.82056	8.92847	10.6467	13.7745
PCDH9	6.58676	0.54668	1.12239	0.335972	1.87591	0.493265	1.22265	2.79192	17.0681	3.75941	23.0296	0.330896	5.12493	0	1.55728	0.661242	47.195	2.43857	44.663	0.436016	6.37503
SOX12	25.7295	10.4332	15.6878	6.47778	16.4168	11.388	1.46556	0.328528	41.7044	5.71724	12.5491	3.50744	16.9581	0.490314	3.72152	3.75844	3.21966	3.61181	7.14594	7.93905	5.02192
CUX2	0	0.390787	0.47274	0.203745	0.171263	0.762149	0	0	0	3.83527	0	0	0	0	0.0966859	0	0	0	1.55968	0.0848724	26.569
CCDC88A	285.912	216.783	210.605	273.121	236.642	331.4	292.024	471.657	278.315	579.442	351.522	420.849	262.083	44.8767	36.6537	198.38	270.65	58.2411	164.739	181.899	544.283
CD1C	3.73621	0	0	0	0.786913	5.1626	0.743431	3.13537	0	61.568	0	0.905099	0	0	0.162685	0.486089	0	0	50.8361	0.577823	0
HLA-DQA2	2.86895	2.02144	7.89597	14.1252	6.83199	52.1125	14.8868	10.9216	11.9298	109.592	4.06304	29.9252	3.30725	15.0298	1.93927	1.01708	0	7.26415	35.4944	0.492676	46.2004
FCGR3A	24.4809	2.20074	0.943972	0.757476	0.53289	39.0371	55.5907	120.657	0.610836	312.777	0	1.28401	1.30331	35.2343	7.27224	2.3943	3.78203	228.558	23.9733	4.6745	0
OGFRL1	45.0952	32.0598	40.3503	151.757	63.1482	178.929	239.923	276.231	60.2059	276.93	62.9973	93.9392	109.283	48.4707	19.9713	43.7693	62.3516	47.9204	67.4005	45.0778	71.2216
ANXA2P2	27.3342	18.8594	12.0249	75.5471	11.0427	58.6803	102.528	138.63	12.8868	140.466	5.42478	133.279	8.02275	26.0287	22.6487	19.918	43.5205	26.2266	20.407	5.64066	25.652
MAP3K8	69.8816	28.9364	37.162	39.5876	60.3081	73.3011	104.634	133.434	97.3854	247.26	82.2647	90.3759	35.487	92.9958	7.85239	57.1364	56.0366	111.28	67.3488	22.2269	201.284
DPYSL2	42.0633	26.4563	58.5228	105.647	66.4219	123.721	179.98	199.6	49.6711	229.641	68.9099	108.192	42.9576	27.2186	32.3669	6.82823	194.109	42.7723	39.4801	18.8734	183.596
SULF2	7.6346	6.56232	7.976	9.52223	9.47099	65.0882	69.4092	117.194	0	119.609	5.47072	13.6126	13.2854	5.15228	2.80869	64.3384	3.73781	4.40397	6.97331	11.1395	134.69
GPR183	37.4497	19.0766	30.7806	112.408	48.9443	170.036	140.726	119.882	29.8396	278.117	46.3194	252.037	3.31672	83.1685	149.47	15.1473	37.7184	39.2968	125.473	9.82158	292.399
SHTN1	0.784622	1.8659	1.95159	58.9012	2.24151	52.7359	84.4824	113.006	3.10072	129.75	4.57539	59.6433	1.82739	1.83091	1.20332	2.81393	0	0.195715	9.74303	2.11504	38.4965
CD86	6.05533	5.39019	7.41898	36.6343	11.3042	118.15	141.988	138.016	2.87674	129.771	11.5556	48.2837	0.388039	0.81357	1.46686	16.6522	4.60575	0.364713	59.5309	1.06175	17.2905
CLEC10A	0	0.42858	0.222297	0.581091	0	42.7177	11.6591	10.5014	0	56.1031	0	1.1192	0.19964	1.75157	0.105832	0	0	0.391429	0	0.512579	0
2021-03-01	16.1169	14.4648	20.5912	20.5719	35.3755	138.591	157.174	202.104	8.60978	153.13	12.6185	38.0026	8.64992	4.96736	6.27154	8.44696	23.1633	3.40682	173.069	7.84949	49.6012
TGFBI	0	0.456442	0.036625	7.3217	1.51465	21.5893	19.3374	65.2639	0	57.1635	0	8.80328	1.603	0	0.933092	1.16748	6.51653	1.33945	4.071	0.261927	104.445
KLF9	47.7576	17.2027	25.5135	23.2141	38.6777	60.7786	61.0492	130.245	47.8179	206.358	70.9312	115.221	55.1204	118.572	73.4955	88.8119	22.5934	72.7831	65.6665	50.1261	58.8032
ALDH2	7.15589	16.7226	29.3878	12.5195	45.189	104.909	75.8221	112.365	21.8483	118.755	19.1077	65.8031	6.25281	0.82812	1.70195	38.9861	28.9781	1.4467	36.4296	6.44648	95.7232
LILRB1	0	1.59126	2.17591	5.25217	3.73823	40.1377	48.6709	133.859	1.18084	124.19	2.58754	17.0297	0	29.8326	3.18819	42.0719	10.6611	62.7539	77.1742	4.80856	36.875
XIST	90.0422	65.4976	212.422	37.7785	279.558	64.4822	126.27	61.03	125.145	63.3125	423.933	31.9643	199.719	106.294	222.153	29.6149	198.716	189.154	124.859	117.41	198.872
HIST2H2BE	17.8421	24.7643	32.9302	55.4798	63.7485	23.6032	57.7403	23.765	36.3069	13.9458	130.56	16.298	28.2527	20.7284	13.2565	45.8169	28.7234	14.1925	17.3779	33.7914	10.1695
GBP4	43.1479	64.5308	172.562	4.95106	223.234	54.4799	38.5869	32.471	122.183	61.5212	305.513	14.7763	139.591	153.481	153.401	12.2285	288.252	179.232	57.8198	20.0511	90.442
PLEKHA5	17.7838	21.788	39.9122	14.691	56.6647	30.9405	16.4269	15.3535	46.2443	16.7501	107.45	20.6342	38.7593	35.0906	10.7715	8.29042	54.1956	29.4235	4.9484	15.5793	17.6585
HPGDS	59.6121	33.9028	21.5798	11.2763	63.3101	16.0127	2.19091	0.959948	40.8228	4.73647	129.287	4.22295	77.4412	4.1025	12.8291	0.205967	12.8739	3.38007	0	2.54135	0
HHEX	94.3081	91.1955	111.539	69.93	122.085	55.4796	58.0221	56.196	107.11	64.3037	177.732	55.4535	99.7956	7.65215	4.12919	0.188345	120.098	7.96455	68.6455	20.2121	92.6478
MPL	28.4404	19.6313	35.1016	2.77659	36.843	7.79753	5.70498	5.31424	16.9845	3.29694	51.9237	3.77444	86.3822	3.68524	5.05042	1.66238	37.9825	3.95704	10.7439	8.03454	10.4923
MS4A2	12.9014	6.33758	6.02881	2.66191	32.5603	4.86261	2.04822	2.99214	0	9.04609	113.319	4.57481	48.5721	16.5653	12.2782	0	0	3.45038	5.91724	1.08175	4.87776
LMO4	45.8029	19.3694	45.8049	43.5293	102.135	49.4935	47.4814	60.3397	33.0316	47.8662	185.282	58.499	75.5115	36.2454	35.0213	212.317	138.505	53.6567	63.0076	32.1565	77.9893
IL5RA	21.6708	16.6953	6.48345	0.418956	23.0947	1.70874	0.916802	0.570791	23.5672	0.554024	91.8339	2.56572	27.7184	5.14682	6.45307	96.9217	0	1.48282	5.39631	0.780276	0
LRBA	50.0751	28.2773	68.3385	11.2144	86.027	28.754	16.7716	8.9222	64.5835	20.6139	127.349	15.0977	61.091	64.6457	43.5666	23.5327	67.5253	59.2827	32.1535	57.0213	51.0702
STAM	29.3019	42.181	50.1406	28.6237	58.6914	34.8758	22.4252	22.5974	42.0105	37.4902	130.193	30.4497	144.753	28.5263	40.1926	22.0327	55.9277	32.2911	33.9846	130.211	51.8275
SLC9A7	23.8852	20.3267	50.4904	6.79833	65.1872	29.7251	10.0303	11.8165	39.9425	30.4265	74.8269	7.20941	37.2288	8.50029	11.3717	4.33606	47.8907	11.0635	52.1254	8.36503	42.2693
HLTF	26.2734	46.5738	68.7147	34.2583	59.8166	37.7891	10.8766	18.7014	64.765	30.4833	123.707	51.762	115.328	28.8263	27.685	59.843	97.2188	35.2073	49.1547	202.312	77.3317
HIST1H2AC	66.8403	34.1904	45.5179	86.4266	104.246	41.2207	59.0075	35.6461	64.2954	31.7485	142.593	37.7225	36.8184	27.4015	15.8944	84.069	147.719	28.1954	39.8334	74.6117	34.0675
LYL1	26.1829	60.6569	47.8777	18.5144	51.1074	18.9716	25.3545	24.1165	36.9156	6.87389	84.4217	16.5068	48.3636	4.17941	3.91856	1.89732	27.484	2.47692	28.8809	41.0573	14.4283
EGR1	172.843	156.476	59.5513	97.0724	114.13	65.3839	136.21	84.8894	85.8924	41.107	217.193	87.4587	70.8946	30.1943	35.7075	180.601	327.246	13.6136	78.8383	60.4357	27.645
MYCT1	7.20902	4.85741	10.0666	0.521999	12.8818	3.74464	0.866325	0.25497	10.8302	0	34.9375	0	44.1398	0.387541	2.00433	0.285598	4.7136	1.27206	3.298	3.77757	8.15514
HTR1F	11.906	3.44085	26.1212	0.713333	35.9739	1.65882	2.41787	0.411757	28.2796	0	43.9325	0	20.1715	1.79832	2.15694	0.963571	26.4251	3.78262	5.17425	5.69713	9.03849
HMGB2	1141.82	697.858	549.126	1755.18	285.007	499.739	935.411	1163.41	754.882	1078.31	330.276	2356.21	1020.59	597.536	327.155	217.434	2351.53	491.963	226.542	3150.41	1119.19
IRF8	36.1313	17.878	18.5896	92.8542	18.5677	95.2368	87.1745	86.9232	22.8619	139.368	7.14394	162.925	1.79766	4.85108	2.97203	4.3405	20.785	12.7169	101.761	4.03034	873.621
MKI67	140.297	136.681	91.7027	316.148	25.915	86.7285	26.1467	167.504	108.001	311.063	41.4658	540.172	278.508	103.488	60.0092	62.5617	791.278	94.1863	11.5262	1043.51	337.875
SERPINB8	55.943	20.5812	9.33086	81.7493	10.0463	40.8179	56.8518	68.4115	8.7856	78.859	8.45165	144.179	8.90423	15.632	6.939	1.81429	13.5923	6.87434	13.3116	2.58812	23.032
EP400NL	95.6827	40.2414	42.2595	145.056	28.9102	34.2223	117.501	90.5198	56.7176	71.7558	30.3883	185.459	43.079	30.2365	31.1592	10.9797	4.76526	62.5183	31.7095	7.13815	189.526
H2AFZ	376.15	385.414	325.984	535.971	149.082	273.916	165.438	268.173	358.177	439.495	129.317	740.585	466.392	187.003	147.73	208.857	730.88	159.496	101.877	443.134	448.639
FABP5	306.833	267.997	212.28	313.449	103.92	111.93	73.9753	51.4642	230.505	166.778	113.523	339.895	236.625	60.2059	25.1131	42.4129	203.089	46.8867	44.8868	43.0453	98.251
MS4A10	17.6734	6.54334	1.45249	32.5757	3.05613	17.3004	122.812	99.4997	0.59042	28.45	4.72635	113.533	2.45178	2.89425	2.13253	0	0	1.56424	0.939147	2.06176	0
TFEC	164.879	71.8214	69.667	207.345	55.0161	43.0576	194.737	164.144	73.5274	92.5622	89.7616	207.854	44.9371	7.91894	1.50762	6.37546	5.1539	2.29444	65.3694	12.6948	42.8477
TOP2A	189.827	211.951	113.608	199.563	21.1635	126.28	14.5548	81.0744	157.25	244.162	32.6438	418.357	278.443	61.0363	40.4081	42.407	736.368	55.3401	44.0469	732.061	413.482
CENPF	202.133	214.357	141.99	234.186	36.8778	108.823	32.5009	104.161	206.275	313.947	74.9853	498.225	347.647	72.3857	56.9517	37.1121	820.154	53.9282	42.3313	1176.01	284.183
RASSF4	22.7989	10.912	19.1355	107.65	28.742	83.7374	167.936	174.379	22.7314	101.199	19.514	146.121	2.61134	5.335	2.62191	5.52373	73.1204	33.5123	8.29387	6.2491	44.9276
LMNB1	93.7379	104.207	86.4261	133.937	34.6645	70.5161	52.144	94.1455	73.5808	87.5856	39.5159	217.159	86.3661	37.4436	29.0137	26.8525	229.552	41.6773	15.6644	76.5339	121.971
MS4A4A	0	2.74782	2.46797	22.7211	2.05701	36.2962	45.8128	79.9053	0	59.2847	4.31045	79.5141	1.832	1.94542	0.839731	0	0	0.629148	11.1536	1.70447	22.4128
ATAD2	158.241	108.673	89.6565	202.098	40.2136	57.9531	45.0617	73.1156	103.733	119.094	72.3988	235.867	142.453	87.1171	43.4793	36.695	260.418	83.8395	33.2575	362.955	148.701
CEP55	24.8241	14.1079	14.5241	22.7934	3.2813	14.7575	2.19508	17.8625	12.838	43.6749	2.87166	91.6539	24.1643	11.9128	7.99296	11.4916	105.246	6.45938	2.01361	2.1745	43.7408
CLSPN	101.082	56.2693	55.9089	116.628	22.8763	37.4744	14.2765	30.9613	64.0171	40.5161	26.9802	165.353	71.5468	21.8201	14.4952	16.323	114.533	28.805	5.08217	173.007	80.1259
BST1	24.7027	26.7842	16.4551	128.318	11.2919	22.4523	120.367	110.348	7.14049	32.103	9.90126	90.9175	6.63116	1.62566	1.53959	0.753788	10.3225	0.49581	1.2909	1.10758	21.0516
FAM105A	43.6022	18.6555	5.50379	63.7907	5.62438	56.777	53.3894	110.224	4.99087	85.2444	0	113.458	2.62696	51.7563	30.8876	8.49577	21.8689	30.0477	8.70142	12.0069	69.585
LIN7A	35.7667	10.2392	3.59979	20.9178	2.51649	1.77259	18.6777	34.8621	5.59983	1.64733	0	67.6149	8.51809	0	0.671316	0.956893	0	0.545167	0	1.31854	0
NUSAP1	98.5742	92.9141	82.5101	182.521	31.5241	68.7701	24.8482	70.3828	99.865	146.995	60.5781	240.342	160.386	35.7738	23.7779	32.6631	601.422	48.3192	19.3388	653.546	169.047
MCEMP1	2.63409	3.04863	0.59162	68.8717	1.02671	1.93371	78.2649	137.497	0	4.25643	0	73.035	1.64817	0	0.0956153	1.16754	0	0	0	2.34585	0
HMMR	43.3526	46.467	25.3531	37.1094	5.95205	24.6545	3.47473	27.4476	21.036	70.4735	12.2959	155.76	80.9291	12.3598	12.1328	26.4841	78.8382	11.0827	7.51009	200.365	53.4067
CENPU	90.9998	98.5118	94.1168	145.074	29.0088	54.4718	22.811	34.4505	146.604	64.9425	35.1206	199.19	212.68	27.266	11.2795	27.7572	111.083	31.3556	21.4627	338.375	71.7522
MTMR11	0	1.22743	0.292433	8.61842	0.946861	5.91894	17.811	38.0186	2.44792	27.7696	2.92206	48.0735	2.15169	0.803745	1.25277	0.388437	0	1.05972	0	1.69922	0
SMC2	49.3591	80.6442	80.1684	108.127	33.3092	58.8367	23.2606	38.8188	100.05	93.3958	49.2605	178.989	142.628	28.7981	33.561	36.7433	234.611	51.0385	29.8129	269.855	84.6922
CXorf21	87.8334	71.198	55.5159	114.02	57.1682	145.778	71.9847	60.6926	36.1062	98.0641	41.1797	171.134	9.53832	6.81738	6.42598	16.8981	38.5728	5.19849	81.8177	2.30102	155.03
RAD51AP1	24.9154	32.4242	38.8232	70.1381	14.7144	22.8104	2.94514	22.1501	42.6167	46.7329	16.325	124.79	55.7389	18.1097	6.32034	10.0009	112.454	18.362	13.3598	112.021	47.3935
HIST1H1B	355.717	266.654	204.228	308.929	86.4493	131.157	69.458	148.708	344.334	275.951	134.513	608.871	455.75	82.7524	82.7483	104.087	699.723	76.539	65.0801	1656.56	551.535
HBD	20.9676	10.5698	35.4638	1.44028	35.4164	3.09319	4.19979	33.5145	22.8841	18.3705	6.05436	25.4141	1842.42	19.0252	20.4908	61.504	18.1435	22.3713	24.0699	7852.31	9.30485
PDZD8	92.67	72.3233	101.894	41.8157	107.342	43.0828	42.3023	49.948	102.954	71.6016	185.223	63.9121	476.748	119.898	40.5768	43.447	44.9826	93.4074	28.9706	181.204	78.3184
ITGA2B	1.3046	2.92472	9.42247	0.0898859	9.11609	9.65118	2.35316	0.802056	8.36301	8.4535	7.11286	0.308964	145.624	3.71953	1.63123	1.4455	0	1.38385	2.05938	7.35308	0
PRKAR2B	7.98935	12.2308	11.2524	90.2286	12.2873	24.2815	70.3368	36.7809	14.2759	56.2991	14.7606	66.6286	267.514	6.16382	3.41737	1.69582	27.2484	1.78756	1.92265	196.077	35.4644
CNRIP1	6.31865	4.60351	8.88435	0.441287	18.4901	1.77603	0.726873	1.49691	12.7143	0	51.1451	0	119.117	0.784792	3.4205	0.690821	0	1.80612	0	54.3575	0
GATA1	0	0.469696	3.67633	0.135511	7.32169	0.505065	0	0.771401	2.97359	0	27.5765	1.17165	100.086	1.62773	1.1047	0	9.88276	1.51065	2.05938	127.26	0
GP1BB	5.14016	7.35	13.3631	0.434856	20.3628	1.35875	2.26111	2.72869	13.5457	1.64312	6.29095	0	127.753	6.56481	2.19879	0.336612	14.2958	2.75898	6.17813	5.39865	3.83339
ITGB3	0	0.799151	3.68633	0.669008	9.45733	1.36589	3.64462	2.28749	0	1.64656	15.2858	4.11787	181.417	14.2687	1.98281	0.347789	0	3.24189	13.0575	1.56663	0
TPM1	3.87331	1.92211	10.7904	7.22964	15.3671	17.5118	13.4341	17.3479	21.7792	25.6368	27.6895	22.8841	173.341	13.3294	8.0624	8.14292	68.0947	9.00912	8.83443	136.847	25.5934
MED12L	0.485227	8.02599	23.0541	2.56044	44.3095	6.35498	2.73574	2.76316	32.7923	11.1297	63.7149	2.00226	172.71	7.26288	2.96584	29.2057	14.26	3.8975	14.895	14.9909	18.3528
MPIG6B	4.094	4.26374	23.4564	2.43904	37.461	4.09156	5.51345	2.43145	18.3579	2.24903	37.2967	1.26643	133.081	3.71822	4.01836	0.826343	4.60575	5.60364	7.36028	7.98879	16.9194
TAL1	9.20195	8.9561	10.189	1.59632	12.0781	1.88763	0.28129	2.1967	24.0884	6.33338	37.1754	1.52768	90.6682	1.90792	2.50198	0	0	0.351214	2.80899	190.625	0
C2orf88	1.76762	4.62631	8.28082	4.05326	13.5641	1.34342	3.49974	5.25557	9.53088	2.29284	33.4366	0	118.62	3.69106	3.38056	133.022	2.52839	2.83358	4.83095	57.175	0
PLEK	278.91	274.117	282.635	753.839	316.6	357.193	693.7	372.962	200.257	396.546	325.971	401.965	1080.59	203.584	29.1092	88.2153	177.38	460.857	316.089	68.6804	571.098
ANK1	1.75862	0.260216	1.31487	0.279399	3.20457	1.62306	0.974111	1.11135	2.72786	5.18288	3.10552	0.602829	82.5105	1.72328	4.50124	0.860748	7.35424	1.63345	0	348.987	0
LIMS1	132.396	182.005	191.629	108.119	277.43	120.404	153.704	187.861	207.224	164.793	294.296	99.2572	633.16	132.407	154.17	166.167	147.797	80.323	77.2594	143.33	109.303
XK	0	0.982001	3.07508	1.21477	4.99035	3.0132	0.394316	0	0	0.878634	0	6.69999	82.0932	1.88507	0.973455	7.38754	8.02182	1.081	0	148.172	0
ABCC4	18.6966	17.1711	22.0683	8.59601	24.4443	13.9127	5.13239	4.95299	13.2307	14.0945	8.94002	6.05145	115.746	9.37599	10.8585	14.1677	29.2415	7.84825	21.2679	34.9736	3.69838
CYP7B1	24.3337	11.3415	34.3448	8.63966	40.701	12.4465	8.40202	3.90121	15.7709	1.77196	32.5752	10.5014	123.448	3.96918	3.29899	0	4.56704	2.77262	2.62033	17.2931	15.5296
NET1	45.9536	35.4141	58.2922	29.0044	56.5572	29.1162	10.3826	11.5844	61.4292	58.9867	90.3837	24.5884	167.425	11.024	21.035	42.6897	60.8526	13.043	31.9163	104.969	49.2255
SLC40A1	17.04	32.8832	70.0925	23.616	124.241	64.4367	35.7477	41.8168	31.5306	18.8724	133.766	17.6491	290.487	11.7044	68.5876	17.7381	40.0355	9.32089	6.41307	154.598	29.6712
FADS2	8.93639	15.9302	29.2653	11.2897	26.037	25.7977	6.26549	16.4357	27.5246	22.4105	23.5341	14.8301	111.25	7.54327	2.11833	10.4953	30.8543	9.30914	5.43447	53.1563	25.0449
PF4	0	0.501922	4.95883	0	10.2403	4.51596	6.94163	13.2383	7.55137	2.07941	1.49626	1.85473	303.268	53.2025	2.8417	0	0	5.76776	12.7069	19.4045	0
NAA38	230.971	236.529	230.67	158.202	160.928	150.667	111.494	121.4	217.278	157.46	162.025	268.046	452.642	87.0758	81.9019	139.053	110.331	102.69	82.6093	124.071	106.441
LTBP1	13.4826	3.77534	3.24666	0.138105	8.22601	1.28435	1.98652	3.35646	0	1.62946	11.1874	1.72849	130.945	6.50384	1.93337	9.34692	10.235	1.7364	0	64.3223	9.31784
SMIM1	0.796524	1.78166	4.42538	3.45515	8.3984	3.3389	0.934456	3.26797	7.75054	1.22613	2.18683	0.507703	80.7158	0.716664	2.07339	8.04239	8.86588	0.676437	0.997865	126.858	7.7238
RGS18	165.302	93.6296	203.108	129.239	272.4	139.267	208.612	242.572	126.718	227.949	285.932	145.744	526.722	20.3041	13.1858	1.70098	68.7442	20.7718	38.0249	33.5071	108.357
FADS1	16.8053	28.2351	53.8952	63.1917	40.8234	33.4005	23.0062	29.938	35.6964	43.0268	33.5883	38.5836	140.534	8.50461	2.80066	14.461	48.7818	12.2679	5.55337	50.2016	26.1499
APOC1	2.52795	0.54651	0.249405	1.37852	0	3.07008	0	2.75703	0	11.2749	0	0.873758	66.3132	0	0.773746	0.472073	0	0.480008	3.67428	101.142	0
UROD	32.9568	51.8129	92.5895	39.8786	76.3133	50.0592	29.245	26.0366	72.0663	27.5878	52.1145	33.4682	220.766	29.1125	29.1962	32.4554	87.1126	21.9927	26.0223	459.225	50.9917
PSTPIP2	55.5401	32.8938	57.9345	106.554	60.6687	115.461	92.6219	63.4774	55.7785	83.7324	61.5256	57.9091	223.36	30.5868	17.1976	2.63771	9.61126	42.4989	16.3305	73.6127	30.8921
RAP1B	206.058	194.643	272.295	174.761	298.415	235.697	270.472	350.64	258.102	312.589	293.857	189.612	769.397	376.328	220.866	164.605	220.398	477.25	173.493	156.643	239.324
GUCY1B3	5.94896	16.687	28.4213	1.14159	40.9278	15.3718	1.90531	3.71279	29.6084	3.91469	41.5601	0.984768	126.84	6.4822	2.74931	0	26.8202	1.42462	4.60704	11.8092	28.4934
PIK3CB	53.5941	36.5728	52.1292	46.5418	65.1035	46.9939	52.8893	45.1701	42.5618	29.2531	69.8994	30.1167	209.501	24.0275	18.9028	16.8086	31.3491	22.2279	32.378	52.0764	2.86242
CAVIN2	7.59768	4.68208	13.7677	0.422039	13.7938	2.05339	4.58945	3.73317	17.8931	1.1411	44.292	3.69976	96.3499	5.34052	2.34528	0	0	0.833206	1.78462	17.2732	23.6935
KIAA1211	35.5304	20.6759	24.4187	0.269561	25.253	2.55724	1.09883	1.11407	20.0265	5.44678	37.8946	3.63476	72.1613	4.35402	0.892116	0.880103	14.9761	1.98222	0	47.5978	2.86242
KLF1	0	1.55314	3.32273	1.18292	2.04908	0.395866	0.20265	0.696358	0	0	1.07057	0.88332	48.9611	1.3438	0.381163	0	0	0.453964	0	139.876	0
PCLAF	149.616	191.413	200.942	201.44	35.8169	150.56	16.6719	58.1561	187.649	145.565	41.0199	284.433	342.101	27.3219	32.2342	37.3091	566.028	36.8226	21.8462	477.048	300.328
KIFAP3	27.2272	35.9332	32.644	10.6449	41.3438	24.263	9.3159	6.83017	40.6921	34.3124	54.8857	15.1263	106.582	27.9991	21.8237	26.0254	20.8712	48.4315	11.4493	55.0251	3.66646
ARHGAP6	0	1.06864	0.749694	0.373577	4.21396	1.66879	2.56666	4.02288	0	0.510621	5.84843	0	52.5938	1.12352	0.5315	0.857811	0	0	2.05938	0	0
MINPP1	22.1205	15.1269	22.7897	7.61843	21.0522	12.9858	8.71225	10.3757	34.1533	5.18922	20.6599	7.25229	99.8744	5.59736	9.62705	17.2212	0	8.31597	5.05471	280.585	14.7318
CCL5	74.9419	60.0558	36.6756	141.479	26.2988	53.847	51.1235	27.3902	24.8257	56.658	16.1477	51.8079	13.1534	2538.69	100.717	37.9971	24.3603	2867.42	58.4642	26.7816	32.2723
GZMK	2.07425	0.591342	0.857115	0.736308	0.0935151	0.68197	1.83074	2.84011	7.10181	0	5.77491	0	0.625478	468.139	35.0889	4.28537	9.94471	96.4425	3.05177	6.05509	0
GZMA	10.1265	2.28837	1.72894	1.17561	1.95449	2.84509	4.12006	8.65796	10.8491	0.989878	3.63747	2.67	4.56258	728.243	41.1786	13.9917	4.84599	1015.31	20.3861	20.0991	3.45118
SYNE2	107.768	34.3121	19.3934	24.2783	21.6215	19.2398	18.6684	38.9112	50.6139	18.7047	69.1431	33.4011	35.9397	1612.3	1008.87	378.4	218.815	1950.47	303.618	56.8286	86.3251
CMC1	54.5415	54.198	56.9779	60.6124	42.279	57.005	44.2101	49.8237	65.6648	54.0406	34.1849	82.141	56.9811	544.006	33.8433	68.6437	76.7838	466.749	50.7756	54.919	34.2656
CD8A	0	1.71585	1.61459	0.417854	2.39686	2.81586	2.01563	5.80467	10.9249	1.06635	9.9525	1.28988	0.212898	378.862	54.5418	6.48236	8.16033	301.381	3.39401	10.3322	0
DUSP2	41.5637	23.1673	27.1104	6.28622	45.684	15.5949	19.0472	20.4009	32.5644	24.3121	49.7592	12.4032	19.6786	345.742	25.6439	29.722	195.508	120.701	29.3216	15.0984	35.6604
PIK3R1	210.691	203.541	182.44	132.28	180.081	153.831	132.258	126.482	213.982	179.209	229.914	137.853	116.69	813.301	330.518	92.4632	146.113	513.714	137.282	89.7515	165.747
SYNE1	13.7712	9.56104	32.0073	10.9368	49.2395	19.5911	16.7771	53.7457	28.4794	25.47	37.7406	13.2519	22.0997	548.474	127.766	94.5296	62.4269	984.022	59.4283	25.4372	53.1604
KLRK1	6.66858	1.55472	1.18276	0.931079	2.40832	7.54826	2.4023	4.5087	6.03288	6.1842	2.70656	2.11192	2.69719	350.021	61.5914	14.5564	7.56407	462.761	7.61818	10.2853	14.9667
TNFAIP3	34.0736	8.96796	11.6904	29.3463	15.6422	42.6036	127.294	127.486	41.8853	110.136	42.4047	55.2966	25.3757	567.666	108.756	237.332	12.804	306.798	87.6829	25.0643	47.1463
TSPYL2	5.56045	6.295	9.11287	13.476	13.8911	18.7234	15.4504	13.6874	21.4825	19.9144	24.6401	8.31336	15.5608	306.898	50.2393	66.9888	0	81.4606	40.5607	16.3362	63.9803
IL32	5.66793	6.4993	4.83423	0.934754	6.41041	6.95085	4.88419	10.9095	3.2246	9.91864	5.00424	3.18628	20.9756	765.45	780.296	57.1843	64.5084	712.833	19.4014	23.6211	28.8216
SBDS	113.163	63.1423	66.4126	158.209	81.8166	86.5695	170.223	121.594	92.202	151.848	143.967	150.377	102.083	510.056	156.768	345.17	71.8745	275.417	148.002	150.112	324.488
STK17A	39.3248	34.1693	25.5306	70.9095	34.1301	41.2913	47.7341	46.9726	29.4973	25.4636	31.2967	53.4638	47.1982	371.586	174.324	94.8668	95.0471	306.484	148.214	68.4043	83.9077
SH2D1A	29.1933	24.265	32.5739	4.15907	31.3832	13.2392	1.07635	4.75894	47.1039	5.91203	16.0265	0.786805	13.3613	319.06	94.8872	12.1366	29.8281	218.946	2.3805	13.4789	12.859
CD2	15.1199	6.28205	11.8892	3.62734	16.6414	24.5113	6.59571	15.4019	6.90092	34.2627	10.0492	11.0308	24.315	625.288	544.299	35.7598	38.6651	521.046	20.2873	16.4231	68.5447
NKG7	14.4857	11.443	13.3911	30.3881	14.2819	28.5443	17.637	21.1106	7.15109	15.1648	9.04046	54.6588	1.30631	310.833	13.3466	7.58387	12.1049	925.459	5.85842	8.04578	21.4965
RNF125	35.0565	62.7546	98.2435	14.8522	149.969	102.877	40.4574	50.4944	115.987	60.7568	136.832	29.1322	46.2976	390.9	121.062	14.9536	109.71	259.428	75.1465	22.9843	98.21
RGS1	8.92015	4.34564	4.46842	2.09726	12.6844	14.4286	5.7764	4.60181	20.8173	45.8244	28.6772	7.75158	14.6399	269.488	38.2817	94.4331	2.52839	54.7917	30.3397	4.6381	186.375
RUNX3	7.50732	6.11272	17.292	6.68281	20.968	31.3822	14.746	17.2185	21.5028	42.2971	10.8729	2.04297	10.5554	223.447	52.2851	18.0944	14.8612	242.465	52.4753	8.7705	23.4531
CD69	225.429	144.989	162.172	12.9251	235.053	95.1541	18.5623	15.4568	329.35	42.5484	359.758	20.5157	226.793	530.65	245.892	37.4599	165.741	275.266	265.559	25.661	63.3464
MYBL1	0	1.06113	1.31985	3.17724	3.56062	4.78899	2.92305	3.571	8.15116	1.08241	8.44759	2.50648	5.42879	210.388	38.7546	27.6216	7.56407	291.055	17.5264	2.76065	0
OPTN	18.9683	5.30461	22.7412	2.11741	24.6947	21.0691	7.33265	11.1493	19.1963	6.4153	23.0846	3.27737	23.8549	298.009	169.943	111.754	69.7536	268.217	46.9239	167.564	36.0217
DDX24	112.621	84.2446	93.6411	86.9789	95.3181	94.6594	99.1117	86.2373	100.594	111.156	83.6726	94.9523	128.425	369.508	166.076	119.883	101.628	233.924	142.171	149.969	139.634
ARAP2	26.6418	24.5789	43.2491	14.1627	57.9096	35.1673	31.2435	71.8287	53.1666	54.0271	62.064	9.91201	13.5298	285.501	70.0553	18.9196	55.0765	254.969	89.2527	17.7812	70.7983
PARP8	78.9905	103.525	111.433	147.432	118.115	105.445	145.187	127.424	64.7687	90.9131	81.6892	103.341	47.486	380.239	140.613	73.7186	62.6267	343.737	116.903	34.5878	105.863
CST7	160.391	113.613	24.0145	34.6693	29.4379	28.2481	4.39811	7.49283	3.57849	16.1375	9.49982	44.0847	17.2011	226.545	17.5804	7.33869	8.54312	479.829	8.7511	7.73739	6.48563
CD3D	31.6768	11.1319	121.177	0.619132	206.081	22.4442	4.26735	12.1744	92.6977	6.9188	105.068	9.62198	41.3548	564.315	580.653	40.5228	590.825	471.698	70.2823	20.9907	145.358
IKZF3	8.39172	9.22661	11.3246	3.31728	15.859	11.735	7.27885	10.1902	13.8281	5.01979	21.2153	1.2634	14.7337	345.253	200.761	176.465	46.7965	381.691	380.867	17.8864	3.13828
LYAR	50.4016	52.5167	43.998	49.7097	43.5538	35.0554	50.4351	44.6202	45.4647	30.653	35.7353	44.9776	83.851	223.173	55.1618	16.3872	13.9024	175.814	24.8362	83.5839	4.47717
SAMD3	1.20142	1.6592	0.948819	0	2.40066	2.13163	1.64109	1.64873	4.36633	1.6426	0	2.01058	8.76964	179.415	52.1416	8.02604	0	231.679	4.22463	6.3993	33.4946
ARL4C	3.48826	6.88888	12.1676	5.50189	12.5535	55.7459	25.6778	22.1746	14.2109	94.505	12.8328	17.6231	9.37453	352.914	238.816	24.6202	28.0851	455.379	36.2162	13.8551	157.253
DDX3Y	92.1897	27.7367	28.3345	114.094	35.3416	65.8835	85.8795	88.7687	69.59	93.2444	63.8758	103.046	90.3943	292.221	73.2804	169.754	97.8296	147.92	128.668	96.0908	99.8302
CD3G	5.51018	4.71095	4.82365	1.07148	6.57809	3.5884	5.88352	10.7147	8.28075	7.26197	16.0921	7.60313	4.74996	436.848	463.681	33.7765	26.0077	387.66	35.4492	16.9075	18.9428
RORA	23.7694	7.54869	7.4409	4.31531	13.4103	3.28312	3.75988	5.9554	1.39538	3.93541	13.0784	7.8987	11.2279	285.783	178.172	65.4272	14.4618	264.657	41.5035	45.2331	23.1733
CD3E	0	2.08712	3.82302	0.273602	3.32371	2.86745	2.264	3.66639	1.7725	3.44881	6.7779	2.58146	1.74576	275.664	262.263	10.2632	14.3255	247.776	7.37679	14.2229	0
KLRD1	3.27076	3.12696	2.37389	0.814829	3.3926	4.45093	4.29635	5.22325	1.98785	2.11107	2.07602	4.72913	5.93039	232.715	13.9294	11.4274	0	647.865	13.787	11.0675	0
RNF19A	47.9817	49.4594	58.3	102.505	70.7651	58.7723	89.606	71.465	78.3067	69.0022	108.678	65.2148	74.0285	273.707	85.2836	122.945	45.1933	172.966	112.09	118.075	93.9928
PYHIN1	2.40229	5.23375	5.90755	2.02412	6.32005	10.7229	3.96435	4.54842	0.843784	1.57704	0	6.09755	0.91127	173.612	57.151	10.7521	0	259.052	12.683	4.14678	27.8652
KLRG1	10.5014	3.19603	14.7646	9.58131	19.3558	8.13058	3.54279	11.7529	27.596	7.11762	18.47	12.2912	9.96109	183.313	40.8958	3.65037	33.512	216.047	8.03546	8.91896	4.91884
PMAIP1	119.932	90.7759	100.128	128.239	140.223	70.9803	92.8432	92.0433	149.653	153.83	131.105	175.423	119.675	374.917	52.6014	236.79	122.045	231.188	129.202	60.7595	221.758
SBDSP1	26.9343	19.2906	19.9514	32.2205	28.4864	28.7349	36.3875	23.7445	22.8423	34.3263	33.5713	36.9233	32.4654	165.683	50.9514	55.6844	27.3131	97.5085	46.9313	27.9721	54.1495
ZNF331	15.4982	13.3302	22.036	12.9514	18.4125	17.6537	14.123	22.479	31.8986	20.7332	36.7379	30.8591	19.0502	179.929	39.8118	72.0481	92.6988	63.8305	44.9121	34.769	36.8066
NR4A2	25.8941	13.6177	7.16074	52.4493	17.5204	20.5248	46.2727	50.8473	20.9073	42.5424	25.8057	37.1292	15.2127	165.991	23.1384	68.9005	34.3587	62.4104	37.3694	15.6275	8.77075
GZMH	0	1.13681	0.995466	0.106274	0.932343	1.09702	2.04283	1.02485	0	1.16956	0	0	0.625478	185.51	3.711	6.81481	0	486.994	2.89459	6.18721	0
EML4	29.3531	26.1831	28.7027	58.3426	30.9992	64.1401	67.3839	72.02	22.7722	86.8282	35.7715	57.5592	46.1307	267.999	175.086	82.4402	30.7905	152.3	155.395	28.1345	112.926
HAUS3	22.943	20.9668	29.9846	32.7741	33.5721	22.8415	24.3406	22.7513	47.0598	21.8385	35.4642	20.3765	50.6579	156.358	58.204	42.8818	40.6221	101.168	37.6208	81.2287	81.461
CD8B	0	1.00292	0.781394	0	0.233504	3.3091	0.315432	1.24607	0	0	0	0.380914	0	112.738	50.7737	2.50502	0	73.4436	3.22382	0.606684	0
KLRB1	1.68501	3.32924	1.80503	0.743494	3.67769	3.55674	2.93209	3.39034	6.5048	1.84358	1.9326	7.07562	4.25587	280.054	130.794	13.2331	0	406.511	15.0365	4.3965	3.57392
MAL	2.38094	0.179021	2.19528	0	2.89283	0.5786	0.224309	0.798721	3.18516	0.593278	0	2.41404	7.97875	11.635	143.591	3.40028	4.43294	11.7058	2.7477	17.1405	0
LEF1	0	2.33998	2.89215	0.150398	2.47115	1.2085	1.04049	5.25923	2.45209	1.03033	8.73987	2.83822	5.96698	51.7319	336.291	13.7633	132.395	53.6966	17.5589	8.36339	12.1768
CCR7	6.6128	2.4227	4.23618	1.54837	11.1172	16.1207	1.13921	2.26238	6.63232	0.436376	3.85603	2.08766	2.38832	33.0478	303.431	4.68243	13.6133	27.3233	104.845	5.65712	29.7748
IL7R	2.27124	7.08518	11.4924	1.4224	19.2325	9.06162	7.03486	27.5715	20.1473	22.1478	19.0376	6.59281	15.9005	676.426	1878.7	50.3495	56.165	379.845	41.2271	55.5669	55.9297
TCF7	17.7413	3.91688	7.04604	1.53924	18.334	8.81025	7.4486	7.05273	14.8987	7.94946	8.65237	0.955306	13.1863	121.41	378.776	14.3181	12.3465	98.2379	22.3228	7.92866	6.43634
TRABD2A	0	2.38679	2.11306	1.2246	3.35824	4.00151	1.32673	3.74936	1.29836	3.46748	1.8579	2.56269	4.76777	29.281	102.367	11.4906	16.0426	17.06	9.269	2.57589	15.3011
TRAT1	15.6053	4.89604	8.6948	1.03367	9.46629	2.64087	0.889388	6.48828	15.8549	0.931842	8.50117	0	20.5372	131.569	281.882	15.9482	6.24688	72.6346	10.5067	12.783	11.7291
CAMK4	0.485227	1.56735	1.66297	0.352568	0.676632	1.29587	1.42293	3.01983	1.00863	3.3318	9.65883	2.87826	2.33844	125.097	213.74	11.4755	3.78203	62.181	19.1843	11.6917	20.8685
CD28	0	0.777599	1.33508	0.222938	1.39901	1.69303	1.11882	2.77851	1.44345	0	15.6398	0	4.31829	44.823	91.9236	16.2803	12.6037	13.8798	7.07483	6.28754	2.90152
LTB	18.7363	5.48102	63.9857	2.7683	104.185	72.2539	12.3074	18.8893	38.0833	29.9706	57.4023	5.52175	14.4574	232.143	877.625	24.382	86.7869	151.95	657.496	27.7966	78.5282
BCL11B	0	0.565009	1.50691	0.106274	3.88544	1.40193	3.07259	3.93017	12.6699	2.11774	11.6014	2.84947	3.42148	215.929	308.76	9.02352	14.186	176.932	5.44258	7.57167	8.58725
TBC1D4	1.2653	0.991303	8.56324	0.686692	7.95435	11.0234	3.87499	14.6935	10.2626	7.60772	10.3943	9.59545	12.4712	54.437	130.293	4.15549	69.7313	26.72	6.56248	2.20534	39.0478
RCAN3	0	10.7986	19.3552	16.3693	17.3633	29.8674	17.7921	14.319	19.3137	28.0569	14.1746	26.983	13.7325	71.7474	228.861	16.3007	19.509	25.2828	38.5665	5.71681	32.8433
GIMAP5	3.95638	2.14197	2.43457	1.0186	3.00082	5.26312	12.3521	19.3362	6.74567	13.2884	8.26885	2.09295	0.725747	106.625	154.519	3.80978	4.84599	83.8529	10.8873	9.58613	0
ETS1	42.7488	13.8246	34.3051	26.3264	54.6604	18.4567	16.9556	27.2792	47.3583	18.6503	75.3134	16.8464	41.469	877.974	1233.31	60.7844	209.753	876.148	426.339	48.0165	138.939
LINC00861	4.95364	2.04252	2.98358	0.52268	5.52154	3.20373	2.6752	5.11786	4.35342	2.84386	7.82271	1.55736	6.84835	113.178	174.248	11.2351	15.4688	155.468	3.68913	8.03474	8.68925
TRIB2	10.2901	1.77835	4.64698	0.827779	16.0204	15.1645	2.91368	2.01094	4.12324	5.29295	46.8147	1.73048	75.0989	64.2367	146.858	24.0695	11.2776	63.4916	56.8445	27.3754	23.064
SLFN5	4.63372	5.42434	6.38419	7.0735	17.376	26.9499	17.3142	58.5275	5.80721	35.8676	25.6013	17.5612	14.0263	489.733	631.876	40.6838	7.22789	546.354	31.7356	19.5741	11.0494
SPOCK2	2.49458	2.69996	7.93432	0	11.183	3.02032	1.99687	4.92548	5.30312	3.16635	15.8786	2.86919	2.43812	223.416	251.531	14.7879	11.3683	213.967	37.799	3.76621	10.8573
LCK	3.10271	0.642247	3.1485	0.150398	3.11793	2.28944	2.05812	2.85357	1.42664	2.46449	2.42916	3.63733	2.4974	115.848	148.688	9.53642	23.416	139.155	7.7658	5.17781	8.66546
GIMAP7	4.18141	4.9051	28.5046	2.56885	44.7747	56.1426	83.6351	233.209	26.8455	107.137	74.1709	13.19	17.9762	467.508	766.399	19.302	33.3466	471.296	19.2839	24.7185	27.498
LBH	23.7616	12.8484	11.8702	1.89513	14.8797	13.6197	3.49232	4.74985	14.9443	7.2862	18.7058	2.18952	16.26	212.615	296.273	6.22268	23.4983	227.041	200.719	100.867	32.9133
PIK3IP1	1.36428	8.7235	11.5139	5.55291	15.2483	18.5846	33.5657	16.1545	17.0426	19.7361	48.2641	3.28923	3.93297	90.7	161.876	9.00956	3.96989	83.2985	31.6024	7.65622	2.86242
OXNAD1	10.9346	15.3128	24.5746	13.5865	24.5389	19.8036	12.3039	15.2596	12.9276	6.76954	19.7213	6.65314	28.2474	177.346	219.16	42.0431	24.0284	107.721	33.9355	27.6362	16.2187
TC2N	1.33672	3.82952	6.65429	0.280964	14.1635	1.84422	1.74709	5.57304	14.0016	8.38781	26.2605	0.598107	53.6065	216.149	190.405	10.9799	0	171.533	22.0458	8.50652	9.26243
DGKA	22.4785	16.5146	25.4708	16.9032	34.9351	30.2878	22.0907	24.5453	23.5866	18.3727	14.971	6.45917	20.8837	73.9957	177.561	16.1053	28.9475	41.9514	57.1766	12.7168	53.7527
ABLIM1	12.7661	11.5155	83.5489	0.823022	113.948	8.7395	2.1809	4.20009	68.6522	16.1097	144.689	1.08271	82.237	111.4	294.113	22.6483	89.0775	110.03	116.174	20.9058	76.6888
PCED1B-AS1	5.67101	2.32513	2.7885	14.6652	2.80792	13.2657	7.8653	17.6783	3.48849	19.2447	12.4377	29.3569	1.30911	122.687	156.748	63.592	2.79495	151.997	56.7058	12.858	81.1978
GIMAP4	7.09183	1.3878	3.01643	2.82515	5.12863	36.3618	121.493	205.286	2.75272	97.7617	1.59708	11.2426	2.5211	237.807	362.398	17.1759	16.3923	246.661	27.6776	16.7725	3.57392
IFITM1	28.2814	19.7871	85.5168	3.44736	110.474	75.343	24.4018	34.3966	85.824	45.2471	79.089	13.6914	42.5493	625.607	793.179	119.172	89.179	969.804	92.771	38.3866	90.6334
BCL2	40.0045	28.844	60.172	15.7497	52.9701	28.1778	7.87852	12.2001	66.1018	30.747	48.6109	25.5061	21.2079	121.147	242.401	98.336	53.0401	112.836	83.7709	14.898	83.165
NOSIP	36.6305	56.531	63.0777	41.4774	62.8956	47.4327	44.2938	48.6697	51.9933	29.6567	32.2502	36.7242	68.9617	92.4026	291.846	36.6018	77.0981	93.3387	64.3953	60.0586	80.1471
LIME1	2.18396	7.27741	22.3999	2.0486	26.8754	28.6778	6.94686	5.7464	10.1635	3.04449	14.7073	4.84806	12.4653	108.835	160.512	85.7749	17.6239	115.817	64.7162	14.2557	98.2646
EVL	13.2365	8.63619	34.9765	3.87946	57.0778	66.5168	14.8126	18.5513	16.4098	34.4381	27.5806	9.42311	11.6854	189.061	216.311	14.8535	64.6672	210.575	99.4085	4.43179	43.3565
PAG1	41.8119	47.4916	39.3887	38.2766	50.0243	65.2563	75.8697	107.404	62.9501	135.23	47.5941	54.2836	19.4247	128.083	257.422	37.5094	163.034	88.7092	73.0824	16.8532	221.026
CD48	29.6969	14.9576	24.1824	13.6359	32.988	166.221	122.5	261.855	21.7489	270.511	30.6851	100.573	23.4031	431.37	465.853	203.273	24.8078	466.628	319.865	31.4169	74.0847
FYB1	127.63	85.2187	65.2324	250.442	91.8732	209.057	479.522	598.569	53.4603	308.652	65.604	137.541	132.63	544.615	758.811	47.4966	58.9309	458.025	66.9478	60.3331	158.432
SELL	220.041	139.96	162.217	43.9445	114.196	60.6763	153.16	615.333	314.93	250.458	200.789	235.351	69.2516	178.111	558.085	52.9673	131.183	216.457	338.9	38.32	450.67
KIAA1551	67.0918	61.3167	77.9318	75.141	121.268	95.12	172.147	184.936	99.0228	139.091	136.923	58.234	74.5135	420.882	483.18	162.356	137.823	407.455	351.659	145.389	106.661
RBL2	83.4406	76.2929	73.0523	74.0951	94.3609	92.8004	96.9033	107.486	79.9158	63.1129	86.4434	79.4064	71.0693	378.672	369.351	88.1309	68.3443	344.916	166.944	69.7931	42.6481
CYLD	24.2342	50.2085	76.8935	81.6992	109.476	136.568	98.9472	88.3124	80.4516	148.728	108.064	71.1271	74.81	283.414	348.73	174.225	80.6485	252.92	201.968	42.3225	161.52
CD52	307.263	237.653	765.263	92.0559	1071.42	1196.03	454.518	546.187	439.145	535.664	485.187	113.187	122.595	1380.88	2051.44	202.497	318.978	1687.11	1884.97	82.7612	317.728
ATM	38.7399	51.6821	68.0725	108.162	110.464	88.5137	125.855	114.492	66.1117	134.348	118.711	80.6252	71.5099	360.123	396.89	192.83	197.088	418.653	226.327	102.052	225.248
AES	47.4156	50.6295	85.4844	47.5298	122.402	103.253	70.3912	63.8889	68.2287	79.4256	99.08	38.1564	64.6818	225.168	279.7	59.7203	171.869	255.561	147.608	47.4398	111.427
IGLL5	33.4322	23.3174	3.529	2.33052	3.23687	1.60882	4.45955	130.359	33.5192	6.19472	5.02719	17.3748	13.3885	80.3501	73.4715	17969.8	41.658	29.2574	522.449	15.6125	8.3669
ELK2AP	44.2774	8.33621	0.826802	39.4482	0.202339	0.238542	21.0137	116.214	8.1676	23.3216	6.63077	79.278	26.1976	27.0253	9.6832	7378.79	2.79495	19.5146	303.248	244.581	0
TNFRSF17	9.08669	0.546182	0	1.65539	0	0	0.270156	4.0391	0.646483	0.73684	5.43899	1.10754	0	1.92858	1.35799	342.832	8.66791	0.254181	18.737	6.52407	16.8671
CADPS2	0	0	0.0475863	0.597004	0	0.12411	1.02022	0.345712	0	0	0	0	0	0	0.426798	185.072	0	0	9.32566	2.64432	0
SDC1	0	0	0.440413	0.780066	0	0	1.63802	1.62342	0	0	2.37012	0	0	0.618805	1.59064	249.304	4.33569	1.40411	0	3.32883	9.03849
FCRL5	0	0	0.0414793	1.8526	0	0	1.14913	2.94565	0	0	0	0.624002	1.49429	4.02741	1.19761	381.631	0	1.88571	89.661	3.45901	5.23574
MZB1	17.1857	18.0944	38.6485	10.2636	34.2599	5.52493	6.19147	9.3456	34.4361	5.43182	42.3513	5.38203	6.95161	6.19383	5.61805	1586.94	89.498	5.96637	40.1489	14.0657	130.884
TXNDC5	38.5685	26.3723	21.9641	26.0684	17.9971	11.4686	8.70092	17.9016	20.8239	7.01027	11.5657	36.299	47.8954	6.00509	6.62485	1484.88	0	8.64339	24.3853	37.8046	37.131
BHLHE41	6.02884	0.73373	1.16492	0.300225	3.01245	0.390603	0.215859	2.95644	0	1.53411	0	4.31593	4.60766	0.941612	0.467869	202.924	7.17463	1.26059	21.3472	5.27382	0
TNFRSF13B	2.15378	0.087918	0.0465638	2.57198	0.345919	0	0.837912	1.47206	0	0.80141	0	1.43926	2.40157	0.793564	0.594316	199.201	0	0.432766	64.5695	3.00085	0
CPNE5	2.55514	0.12827	0.226246	1.20471	0.213636	0.714693	0.600285	5.55142	0	0	1.05371	2.69907	1.53603	2.54891	0.27927	251.751	12.3236	0.466984	105.018	4.45841	0
LINC01781	3.98262	0.123187	0.0791919	1.79582	0	0.821326	1.99766	9.3228	0	0.80141	0	2.85731	1.39303	2.19544	0.183667	350.108	0	0.466984	151.391	21.6139	0
IGF1	3.01744	0.937098	0.440071	0.814168	5.40103	2.2595	0.067539	2.14314	0.590527	2.59707	1.49626	8.58901	0	0.92474	0.684382	177.118	8.16033	2.09273	13.2499	1.53151	0
DERL3	8.81571	5.8259	7.92834	4.90631	2.93544	2.22575	0.498482	2.12387	6.372	4.47929	3.1514	1.5414	1.64315	1.49108	3.41747	332.302	5.72987	3.04145	10.4557	9.13831	41.2725
CADM1	7.22481	0.3846	0.762172	3.12707	0.635536	2.11556	2.70853	5.94937	0	1.7729	0	1.49792	1.49617	11.7719	5.38476	318.712	0	17.5476	20.4254	14.8243	0
POU2AF1	1.76762	0.714156	0.106265	1.83862	0.375267	0.216315	0.622472	1.83662	0	0.80141	1.54293	0.849361	1.2189	2.19189	1.594	135.788	0	0.701812	51.5684	2.3174	0
ANKRD36BP2	5.54291	6.77297	5.8481	3.94321	4.14424	2.38249	2.29259	5.72661	6.47243	0.667312	5.91341	10.9756	3.62059	8.98833	18.0081	536.205	28.9855	8.32429	40.7339	45.2158	3.69253
ELL2	11.2482	9.26604	10.7288	18.5731	13.8489	23.7249	18.6358	41.2426	10.4366	26.3794	16.7004	27.5766	27.4351	60.2151	16.5101	920.268	12.213	31.7988	30.7684	113.868	14.5854
SLAMF7	4.06729	1.59717	0.969366	4.4294	2.94841	18.0594	10.1025	19.1624	2.04504	38.6334	0	2.66292	2.21461	114.654	9.19433	885.423	0	189.964	31.5198	18.9937	71.3772
SEC11C	54.9063	36.3711	40.6484	65.8439	39.7842	52.1299	60.769	74.5488	31.4618	70.0279	23.7045	77.588	77.906	121.063	89.5445	2136.95	37.0132	110.079	122.065	68.9607	134.576
IRF4	3.52624	2.42071	4.93926	3.44815	10.2634	42.9475	6.86497	9.97006	3.17345	57.3465	0	4.0896	1.6127	9.7454	14.9099	416.013	97.1241	10.1434	105.98	11.1096	287.377
PRDX4	61.1076	53.4183	63.7193	56.1066	30.1925	40.9552	24.1223	35.6949	74.994	27.2091	56.0585	56.8816	73.8921	25.803	31.9536	1063.68	40.4157	22.3771	36.0925	56.4324	9.05694
FAM46C	20.9145	16.6933	15.9603	6.00447	21.6465	8.27163	2.84258	10.6813	33.0123	18.3145	22.5323	5.11871	40.7608	127.524	28.3132	711.933	6.95875	66.1337	76.3243	150.493	19.9186
GLCCI1	7.86618	5.68016	8.05744	3.54858	8.25147	6.08937	4.47438	3.09443	3.4016	3.79669	18.0424	12.266	8.54394	36.2378	17.6385	322.771	6.95875	35.7421	38.7025	24.0676	29.4741
DNAJB9	17.516	10.6797	6.15039	8.27634	11.9028	11.7027	17.5537	16.4291	15.3489	10.4904	14.1608	8.66945	4.89148	42.3544	28.6898	432.348	0	27.6354	21.4287	17.045	31.806
TPD52	22.8315	5.07138	14.8426	2.34572	11.7684	11.2059	1.80865	7.30865	10.8371	4.71374	8.62266	8.58103	24.6618	47.8501	26.9406	426.912	28.4641	35.9926	140.963	16.414	20.2447
FKBP11	29.7737	20.2009	20.7654	8.59356	16.806	8.40087	7.98771	8.06073	18.4543	11.751	15.2919	8.3826	18.2527	94.4743	34.3226	559.361	7.72535	73.9215	11.5587	17.486	4.83237
HERPUD1	26.1306	13.6064	12.8281	65.9957	18.7935	70.7098	83.3986	80.2635	5.23798	55.8555	10.0011	41.3482	27.6151	53.4131	26.4367	721.762	25.4687	43.2141	85.4637	19.4365	97.1559
PLPP5	35.724	38.091	41.5342	34.0644	45.0284	25.0236	23.7615	24.1147	20.3501	18.8538	46.7015	38.3876	47.0006	23.0572	22.8722	551.174	32.3054	26.1453	122.957	30.9943	61.3262
SSR4	352.162	339.952	284.282	356.767	242.384	334.57	241.081	305.775	274.592	244.836	173.466	405.414	270.365	309.97	306.003	5009.59	216.908	326.484	379.56	248.539	425.563
COMMD3	143.118	146.88	119.154	77.455	126.91	119.155	55.6941	65.1377	95.3788	74.6493	90.6344	82.4809	90.1225	36.9018	41.1013	1207.58	85.7106	50.4399	182.426	104.733	111.796
CD59	47.8313	19.5048	40.7641	4.63472	40.4101	42.2663	5.93503	9.78912	52.4733	24.6381	31.4947	20.9708	49.5604	19.2799	38.1884	471.274	43.4065	32.3701	34.3252	144.669	23.0397
BIRC3	27.3193	10.5688	21.456	33.9733	31.5156	40.5857	75.1982	39.7461	40.7985	40.3933	62.235	10.8006	22.4482	167.991	331.417	1668.95	37.693	117.175	719.791	16.9862	22.2476
FKBP2	42.5957	42.736	39.6371	41.7918	45.7775	49.6754	43.6853	31.4903	40.2516	33.1455	26.9877	51.3899	28.9113	27.6148	29.3054	511.816	22.5542	28.3336	35.2908	24.9073	57.5281
SEL1L	37.8456	57.4978	62.4491	77.144	59.4751	65.1895	99.2569	98.0574	54.0034	76.9822	72.8821	82.6586	72.5658	81.5133	51.5632	921.887	74.2368	73.6391	57.5121	37.906	88.4196
PRDM1	3.9214	7.50709	8.69242	5.65291	9.04119	24.9348	8.83325	13.746	1.45149	9.14682	7.19705	13.6597	6.08228	96.5619	58.9938	396.838	20.7158	95.9319	20.4643	17.0644	12.8638
SPCS2	132.034	114.586	125.973	98.8593	107.114	101.23	80.7763	111.631	95.8476	129.961	71.4105	137.998	127.738	110.708	90.2244	1263.04	125.785	128.554	181.285	153.856	210.188
HSP90B2P	98.8125	71.541	45.2888	68.8085	26.4364	48.1919	47.2006	70.1743	38.2498	78.3027	44.2953	121.689	51.2577	34.385	38.3093	565.611	11.3137	56.49	33.4244	51.3229	113.698
HSP90B1	1048.06	634.07	418.791	1195.97	310.319	484.536	647.379	598.793	517.043	731.667	321.555	1362.25	649.9	548.304	338.803	5900.03	395.962	569.107	404.063	452.341	1194.61
FBXW7	81.0178	35.1719	53.5053	56.4903	71.8999	55.0183	73.9548	102.251	50.785	99.5521	86.9789	58.2009	43.6231	233.045	142.04	1054.56	161.77	233.042	142.403	103.08	49.4957
ERLEC1	109.447	60.7853	67.5679	92.2736	58.9637	71.3793	72.3014	70.2638	40.1753	73.2376	71.9623	113.473	56.5082	96.167	64.544	736.172	32.1841	98.8959	76.759	58.1945	80.3262
UBE2J1	108.676	178.731	167.367	177.654	213.528	188.904	173.791	145.046	144.403	207.91	135.734	179.724	113.469	78.2116	67.5447	1383.62	256.017	72.0768	246.336	68.4707	322.401
DNAJC1	121.465	137.369	132.641	85.2172	127.17	92.5787	47.9026	62.5884	122.691	68.818	122.984	72.274	96.8238	97.7328	35.2109	813.726	171.025	137.305	119.154	62.8336	68.5924
ITM2C	60.1265	76.6972	131.537	24.9343	188.089	138.526	8.83017	8.02807	83.1455	41.6804	97.9011	39.0212	27.0155	12.4656	15.4379	564.938	157.231	8.99561	93.7205	14.4373	276.803
SELENOK	98.4632	62.0788	70.0643	135.426	74.2971	79.277	134.111	154.018	99.071	116.265	98.2775	124.475	72.7249	253.835	113.528	1063.2	128.819	207.82	113.415	139.795	148.33
ZBTB38	14.5169	20.4651	37.523	29.2433	46.6406	65.7972	48.2987	41.2082	13.3254	40.0676	46.2756	17.7728	41.2695	232.566	107.338	638.531	32.0143	189.386	95.6036	38.8161	47.1269
SSR3	158.868	172.522	202.553	119.792	196.372	213.737	146.763	171.756	145.693	170.252	187.035	178.02	183.66	144.623	134.351	1375.02	171.897	147.298	183.811	143.188	141.603
SELENOS	54.3359	55.9537	52.8174	104.804	48.5657	62.7716	124.356	99.1128	63.172	65.6571	37.9234	89.8218	59.9661	75.5114	45.1113	541.795	21.9092	74.3713	53.1892	48.0191	199.956
CCPG1	46.3341	49.0245	70.0489	171.511	91.5184	85.3569	243.998	212.328	49.8832	107.363	75.75	88.3356	66.3471	56.7119	43.0634	747.006	20.351	82.4408	68.3221	59.0694	25.1835
VPREB1	2.69132	1.10899	1.13269	0	1.44093	0.0461871	0	0	7.71443	0	9.30943	0	0	0	0.186966	0.191277	568.694	0	5.16902	2.07053	0
DNTT	17.0644	12.5708	45.2275	0	61.615	3.55488	0.431998	0	23.029	1.91452	52.6949	0	3.44591	1.96295	1.02829	0	965.69	3.75844	20.6441	0.11006	86.9918
MME	0	0	0	0.455704	2.27228	0.520021	1.87404	0.604011	0	1.0848	3.5926	0	0	0.509308	0.463377	0.416067	394.048	0.153951	11.5338	0	0
STMN1	405.466	419.697	415.299	297.7	173.999	257.109	28.6122	67.8035	458.22	269.512	221.895	390.744	473.089	94.1056	66.5712	54.5429	1168.43	132.167	84.3777	284.708	812.849
HMGB1	1547.86	1246.18	1297.78	1549.09	771.686	894.455	608.315	899.413	1672.23	1392.91	1013.29	2151.26	2259.34	904.534	723.157	641.652	3396.42	899.403	752.471	2509.06	1584.14
RAG1	0	0.978627	0.816324	0	1.16901	0.181635	0	0	5.47004	0	0	0.373214	2.3363	0	0.349882	0	305.405	0.362461	0	1.02772	0
AKAP12	0	0	0.776578	0	0.857348	0.31804	0.808638	0.138513	2.53331	0	0	0.988404	0	1.79833	3.47635	9.24087	363.546	1.90069	1.83955	0.642496	0
TOP2B	244.233	221.507	223.848	267.915	192.418	151.588	136.444	150.745	283.795	225.947	239.27	310.539	343.473	137.932	132.416	137.621	985.204	149.749	167.794	194.614	186.907
EBF1	6.29573	2.83428	1.99964	0.688283	2.95257	0.227328	0.890017	0.857347	0	0	4.72435	1.99673	0.415612	1.01522	0.690732	3.55474	133.903	0.461853	41.8634	1.83937	0
HIST1H4C	815.392	728.453	872.867	574.677	612.578	564.307	179.684	450.138	974.781	957.729	540.751	1406.98	1481.44	393.665	419.084	481.563	2709.34	425.79	421.382	3234.41	1758.18
HMGN2	591.108	646.172	578.291	1068.52	322.912	513.086	408.319	520.595	649.313	733.616	297.133	1239.56	688.584	312.841	299.085	237.062	1542.5	381.319	373.145	660.141	792.882
CD24	9.08922	3.6746	12.5982	1.69746	5.4331	2.04328	0.67301	0.759785	3.98121	3.26194	7.49675	0.373807	1.35446	0	2.2829	1.36429	257.234	0	177.218	2.9624	0
SKA3	31.6826	23.6909	39.8037	44.0672	13.0532	16.1613	4.52421	8.81915	39.5864	13.8602	24.2199	49.2226	45.8206	13.8221	5.51705	5.00569	241.67	11.9114	14.9257	53.1494	21.657
ATP5L	327.794	365.583	582.867	358.38	735.106	488.44	354.85	413.639	485.239	457.006	507.754	502.507	395.856	308.365	430.764	655.124	1301.95	368.912	456.926	298.569	691.535
H2AFX	39.6065	35.272	52.9737	21.6947	38.9582	30.595	7.92681	12.2763	32.5952	25.6168	33.5175	32.2904	31.7247	18.0545	15.4835	12.8903	267.841	19.2392	30.1196	38.6685	60.5743
TPX2	81.9943	80.5415	62.7944	90.795	23.213	40.108	7.64908	39.268	82.5736	71.9499	26.7025	147.661	171.363	24.245	14.2256	17.0564	339.846	22.1336	8.01624	354.279	127.034
NUCKS1	425.221	434.22	483.547	423.618	345.569	301.527	157.091	205.594	510.369	449.979	346.274	524.48	656.145	317.676	290.836	179.008	1032.66	338.042	243.4	575.136	520.655
NASP	321.979	300.568	303.84	317.087	156.977	169.016	90.6134	116.343	342.453	230.619	157.776	359.876	368.744	112.972	118.289	83.2355	680.891	128.601	120.754	392.864	356
TUBA1B	282.739	416.51	442.429	364.765	191.604	369.14	93.7678	128.356	352.011	295.581	149.919	371.023	419.77	93.1202	78.4878	69.9008	806.4	117.156	91.1997	562.459	447.176
FAM111B	16.9298	10.6715	17.2504	7.57481	1.92559	19.327	0.194435	8.22712	13.4277	58.6144	0.623373	38.3616	16.0096	11.7683	11.7819	24.4776	206.203	14.9233	24.8058	6.09714	49.2448
ARPP21	0	2.90362	3.32477	0	5.36908	0	0.243156	0.253558	11.7685	0	11.4491	0	12.1397	0	0	0	144.041	0	3.44661	0.691066	3.10698
SMC4	291.047	246.331	316.02	309.004	240.485	144.023	110.591	131.285	294.585	246.911	255.041	384.237	390.287	138.051	110.55	132.598	698.825	133.779	163.598	764.176	392.502
USP1	185.799	143.853	187.468	142.742	132.539	124.648	78.3343	120.707	197.87	201.893	124.878	269.044	258.709	170.156	142.11	79.4239	501.772	195.504	72.4898	247.405	233.722
PAN3	109.082	103.907	175.048	82.0964	255.991	106.394	79.5809	66.8628	138.907	97.4244	262.52	71.0232	125.283	88.8045	61.7364	30.8329	456.673	72.2181	141.089	55.0476	248.718
VPREB3	0	0	0	0.350863	0.519479	0	0.208433	4.31453	0	0	0	0.512865	0.491612	0	0.0824173	44.3519	123.865	1.38669	42.8425	0.183956	0
DUT	450.134	423.505	451.211	343.869	219.851	289.259	112.486	130.097	475.923	215.011	200.373	368.025	563.495	135.564	154.409	177.41	773.461	142.142	121.004	543.448	308.677
TUBB	281.403	434.784	470.589	328.724	238.825	253.56	80.0011	128.58	372.995	300.047	200.61	400.117	599.315	109.609	109.61	57.3199	714.194	139.749	103.949	699.992	482.934
RAG2	0	0.163452	0.670447	0	0.469264	0.10934	0.429637	0	2.58134	0	0	0	0	0	0	0	43.7959	0	0	0.102768	0
CMTM8	0	1.01987	2.89757	0.354364	3.55532	2.19838	0.349436	0.504766	1.1615	0.652417	5.24145	0	0	2.10251	10.5397	4.44977	92.3892	0.748764	0	1.49927	4.91884
AMOTL1	3.6038	15.5711	17.9385	3.3171	18.4868	5.51718	0.819028	3.14826	11.1378	2.52014	34.913	6.19945	29.1771	0.521019	1.80405	7.78746	121.948	1.5255	6.83122	5.57805	21.6427
CHEK1	35.539	47.2024	83.1712	52.9033	36.7638	22.4342	6.09394	18.0197	66.1766	37.5332	44.6078	77.4399	72.9962	17.2234	14.6469	29.9271	199.426	9.85958	14.9818	80.2094	80.1365
COL5A1	0	0.0586811	1.11271	0	3.08318	0.28193	0	0.568842	3.64786	0	4.6344	0	0	0	0.158517	0	45.637	0.153951	1.83955	0.214165	0
BUB1	41.4018	43.6883	33.8925	26.3907	8.02368	18.4318	4.53101	11.7195	40.1748	31.7989	10.4081	54.8653	63.1549	8.86885	6.39097	22.8045	181.101	8.59281	14.5358	112.61	59.4878
CDCA2	20.3924	19.9843	13.0669	9.53772	2.88791	8.76363	2.80005	6.33511	20.078	14.3312	0	25.1334	27.3925	4.50799	3.97074	4.52952	128.761	5.53868	1.58431	81.6372	49.3761
POMP	130.189	105.47	198.155	192.557	200.557	153.022	172.997	201.108	203.115	205.307	155.784	202.529	161.153	158.143	98.9644	127.692	448.421	176.471	137.747	263.019	288.346
MZT1	14.8396	31.1496	38.6366	37.9258	34.258	28.4089	16.1848	19.7378	30.1893	30.2891	20.4467	40.1436	51.4524	44.9844	24.009	21.9465	175.533	40.1334	28.7933	89.0215	36.9914
HIST1H1C	243.153	207.238	222.809	336.085	313.309	123.453	218.69	148.208	272.651	171.938	335.387	275.248	301.633	274.479	131.545	286.356	696.042	217.235	148.088	627.237	281.698
CBX5	179.946	214.336	202.181	130.053	146.871	118.171	49.0691	56.6495	220.537	107.018	157.079	142.137	263.204	102.012	119.36	66.3805	433.849	94.4464	117.053	277.294	241.754
FGFBP2	0	0.977568	1.10485	0	2.1152	1.23486	1.61314	2.20318	0.469604	0.832326	0	0	1.5858	30.8042	3.60035	3.02414	7.42964	431.229	5.62504	2.23327	0
GZMB	0	0.649471	1.47265	0	1.64544	3.03009	0.68815	3.20624	3.44941	0.506118	0	0	0.430226	40.5866	3.4854	7.91619	3.78203	590.87	1.72014	3.49721	313.443
GNLY	2.09629	6.38184	6.47418	3.02963	31.1594	64.2411	9.1928	9.49348	16.0288	8.07327	20.6289	5.02043	6.05712	138.532	19.5998	14.4685	34.4961	2411	189.446	14.3084	47.294
PRF1	0.85367	4.25481	4.64691	0.673766	4.71948	4.14075	1.68177	4.04151	3.66954	5.62233	0	0	0	135.785	32.3247	4.79913	8.18491	851.426	4.83145	6.95122	26.5183
KLRF1	1.80866	2.10097	0.452506	0.763938	2.05963	1.74367	0.993741	0.98433	0.702941	4.1019	0	2.66207	2.65467	30.2117	2.41576	2.82704	0	181.192	7.43611	2.55683	0
TGFBR3	3.74652	0.906484	1.00687	0.774398	1.29659	1.12811	0.816634	1.03781	1.13708	0	11.262	0.933218	2.5606	111.812	19.2185	1.85709	8.66791	213.814	9.56004	5.30229	0
CTSW	17.5268	35.4161	62.8374	6.47617	46.3886	40.5734	7.95273	3.16934	24.4889	8.11446	15.9413	9.91278	39.2257	90.0165	27.3802	9.72067	33.5506	252.159	6.40379	2.95353	22.6957
RNF213	62.8432	90.8239	134.124	93.744	168.255	176.419	248.984	256.177	133.69	193.482	146.288	61.5799	84.5628	683.768	416.375	144.895	177.07	753.408	254.923	47.2985	156.927
S1PR5	0	0.148593	0.555808	0	0.126738	1.04624	0	0.214937	0	0	3.63207	0	2.2677	36.5208	1.45093	0.929649	0	115.9	1.43462	2.05671	0
C1orf21	17.7013	12.4022	22.5015	7.40286	21.5615	13.9484	2.17912	9.99147	20.8434	16.4473	22.3388	45.6075	34.3369	69.757	3.62849	49.6333	28.6267	198.509	7.10872	10.7246	29.3474
IL2RB	0	0.845985	1.19003	0	1.69141	1.19796	0.677427	2.27896	1.39538	0.982422	0	3.13624	0.43232	77.7101	23.4543	3.39092	0	187.623	2.9462	0.235535	0
TBX21	0	0.478294	0.63231	0.49322	0.475717	0.404178	0	1.24938	0	1.81622	2.9678	0	1.68405	31.2548	4.09565	2.70683	0	119.266	1.1517	0.878333	0
CX3CR1	2.64418	2.42944	2.08376	4.66552	4.82489	72.0622	52.2507	128.56	1.60746	121.696	0	14.2151	2.63933	46.0006	5.04741	2.60863	0	259.559	10.478	2.48843	3.45118
GNG2	15.6703	15.5015	13.0251	12.6928	14.9656	23.063	19.2116	57.5038	26.2496	87.3222	12.3212	28.9644	26.5516	157.454	81.5716	10.8702	68.6386	265.66	39.3537	33.2416	22.5911
PTPRCAP	91.3263	153.191	213.693	8.04914	256.569	101.44	8.79851	8.84875	174.454	20.6059	150.984	18.6154	65.6834	522.636	467.952	132.595	159.052	625.668	437.071	29.7343	169.492
TARP	72.6179	85.7705	83.8898	105.659	88.1375	96.1413	35.4473	9.4417	16.4658	10.2414	21.2163	44.7697	19.4667	158.625	20.8234	3.40951	23.2049	309.248	45.4011	12.6436	29.4695
CD247	7.77445	1.65836	2.14775	0.123204	1.69378	2.16633	1.51002	4.29007	7.86965	1.74341	0	0.664204	3.4683	95.3904	127.406	9.4275	17.1574	259.705	11.5742	3.38663	5.80304
XCL2	0	1.47614	0.0847278	0.383777	0.296366	1.57249	0.210699	0.53234	0	0	0	0	0.987271	77.9587	3.15962	2.27438	7.56407	124.496	1.9726	1.03979	0
ADGRG1	0	2.65543	56.5896	0.354954	67.2555	4.13755	2.35716	0.412035	13.112	2.02698	79.7213	0.445421	33.8257	30.9643	4.56906	1.39858	15.8972	169.517	19.3935	19.2015	40.4096
SPON2	0	3.30477	3.27037	1.78215	3.82094	4.54999	2.04572	0.438021	1.74665	1.71482	1.62291	1.34786	0	8.92279	1.23587	0.740504	7.20793	107.425	4.47081	2.62914	31.8027
PTPN4	11.5124	7.99351	13.0702	5.88378	23.533	12.4621	7.22586	8.58933	15.0626	9.19508	15.9504	5.26337	19.4192	123.737	90.0402	35.0546	17.1641	225.268	16.775	26.532	19.3113
CD160	3.03408	1.06618	1.24585	1.36667	0.527282	1.57092	0.619406	0.19463	2.38419	0	1.95586	1.93159	3.32357	93.3181	2.40086	5.27226	7.72535	126.819	1.53749	2.1935	14.8228
LITAF	44.711	38.3549	75.2497	27.5571	90.8274	128.753	69.0163	88.3798	55.9408	103.039	86.1114	38.5225	39.5619	230.891	148.554	49.1098	84.0209	343.827	87.9081	13.3292	81.7561
ITGAL	14.6329	23.1731	41.4079	43.7924	69.424	125.359	108.953	118.328	18.9618	145.81	43.9486	34.7845	11.7383	215.605	113.911	22.1385	48.4487	310.25	69.5352	7.32953	96.3142
EFHD2	53.9207	34.3279	63.9033	94.3448	59.7707	129.86	226.649	223.222	50.8644	199.84	62.6746	96.6537	28.6452	109.797	30.6001	18.4522	15.8169	290.589	62.5558	34.7171	90.7548
MS4A1	5.17688	2.18685	4.64462	0.864686	7.41276	28.1175	3.98802	3.99949	1.90441	5.74917	3.08587	1.94077	1.67172	39.2631	3.13732	74.0599	33.0217	9.82557	2368.73	3.96838	31.9792
BANK1	13.0438	6.7668	28.2546	20.4461	45.3796	24.8422	6.90875	8.54717	18.1107	28.5526	53.7321	14.0741	47.3476	4.46436	1.63874	26.3893	31.6508	5.39828	647.624	5.36457	28.6714
RALGPS2	52.1262	37.9405	35.3452	28.1666	38.015	30.3085	16.8926	17.1878	35.5296	17.1546	29.0337	14.5115	28.1736	11.4504	18.2904	284.708	57.9104	6.3688	554.809	36.1354	40.8729
FCRL1	0	0.255073	0.148947	0	0.368509	0.0979693	0.204317	0.249313	0	1.26626	0	0.373807	0.41793	0.599641	1.37063	4.49296	22.3253	0	170.109	0.101928	3.13828
LINC00926	12.4611	19.3362	4.64536	49.2337	5.57952	3.7658	13.9183	4.34405	0.577585	5.76034	9.83034	22.2318	9.75606	0.795936	2.41023	5.67416	2.52839	0.939094	255.619	0.937301	11.2018
CD79B	3.79151	17.067	34.6916	12.7371	41.547	20.8872	17.2197	21.2476	31.6882	24.0894	23.9371	7.44655	11.8976	9.09267	18.4294	56.7419	189.158	20.7949	319.911	4.48487	7.30711
CD79A	1.00247	1.17974	5.88699	0.878582	13.1377	2.5085	0.43847	0.501335	9.1242	0.957258	7.20928	0	1.23761	0.234058	3.04019	61.7414	55.7863	5.44511	198.934	4.97779	2.54515
TLR10	1.76762	2.08037	2.47221	0.599354	6.25095	18.4199	2.3423	1.52684	0	20.9779	2.66638	6.01664	0	0.501631	0.672188	53.4285	0	0.391429	225.24	1.48924	7.41142
FAM129C	0	0.33924	0.798246	0.714464	1.43467	1.93105	1.1496	0.472805	1.29067	1.63883	1.71506	0	1.34472	0	0.335079	0.686924	18.5154	0.48039	126.998	1.38025	108.135
SWAP70	40.555	44.3416	87.9205	26.4138	110.697	78.9742	49.7257	77.5899	54.2709	57.9523	110.369	30.4809	59.0452	23.1016	12.0916	8.16531	96.3823	15.0021	292.564	11.1885	75.6502
BLK	0	0	0.320104	0	1.78291	0.617429	0.324743	0.250019	0	0	0	0	0	1.01716	2.07649	3.56523	24.101	0	97.4928	0.36892	6.36201
FCRLA	0	0.19991	0.160788	0.119021	0.392199	0.195939	0.633334	0.440959	0	1.26991	0	1.98514	1.96242	0	0.113465	71.914	0	0.2558	130.551	3.20561	13.0996
P2RX5	2.31699	8.30505	9.76627	1.33267	9.70955	3.59131	1.36649	1.49489	14.0014	3.19191	15.2805	1.26335	21.1875	5.23018	5.91995	21.9466	16.1839	2.56404	111.932	4.29154	20.1531
EZR	88.1792	117.175	111.729	112.332	138.829	163.25	126.823	199.366	120.871	263.901	127.872	163.684	116.96	451	303.389	514.268	373.49	381.633	691.195	140.432	259.483
PAX5	15.1162	8.77592	9.99982	2.79394	10.5111	1.58106	5.31373	5.25758	13.3502	5.94364	7.75601	4.37925	11.1828	5.23807	5.21854	38.3073	98.4298	4.92278	134.947	2.84024	0
CD37	23.0968	28.6947	68.4602	41.6023	91.6039	106.614	96.0403	78.071	47.8626	53.3599	69.4922	26.0062	36.7583	68.1721	74.8639	11.8698	67.4427	60.6185	300.899	9.51287	82.9188
LINC02397	0	0.252102	0.0548182	0	0	1.26828	0.421276	1.3288	0	0	0	0	0	0	0.131546	22.6955	0	0	71.3934	1.5814	8.31314
LINC01857	0	0.0831636	0.25376	0.101679	0.534561	1.00017	0.82706	1.27461	0	0	5.57923	0	0	0	1.07184	0	0	0.333191	70.6567	0.673331	12.5531
CD22	0	0.347519	2.97801	0.233122	5.7869	2.46755	0.573613	0.129597	0.645207	3.53078	5.73287	0	0	0.858841	0.531842	0	25.6642	0	69.4634	0	23.4254
TCL1A	0	0	0	0	0.286492	0.196717	0.130404	0	0	1.0848	0	2.02808	0	0	0.330537	0	45.523	0	101.843	0	48.9187
RUBCNL	0	0.797561	1.62085	0.927507	2.53636	3.20566	1.79193	2.4601	0.590527	1.65244	0	0	0	0	0.375579	0.589337	21.2615	0	74.8494	1.04124	34.0454
SPIB	1.34791	1.40542	3.48598	1.84496	4.53648	4.81193	2.14738	0.797	0.426072	3.76896	3.66802	0.797307	4.37392	3.06854	2.93151	1.5316	9.59361	2.58964	80.2808	0.58746	182.043
CD19	0	5.42511	13.6259	0.382904	21.2939	1.97091	1.24964	1.21472	8.49128	0	6.72219	2.03775	3.05969	0	1.11122	26.9596	39.9581	0.461464	104.275	1.70935	7.30711
CCDC50	12.8829	31.7902	38.645	23.5767	39.798	108.545	29.4612	73.0944	34.5389	119.907	35.8359	53.1489	46.3187	20.3684	21.6271	193.408	34.5069	33.1408	283.067	35.1504	958.166
SMIM14	7.45276	11.7014	16.2488	26.6442	29.1889	78.0635	65.3479	73.3939	11.6652	57.8083	15.6679	27.1522	6.45614	35.4379	26.5019	93.318	33.7026	28.6649	222.474	3.75401	141.163
FCRL2	0	0.225807	0.274183	0	0.5192	0.225312	1.92346	0	0	0	0	0.525751	0.557175	0.809242	0.269391	50.4664	6.91009	0	81.2743	3.12979	3.13828
STAP1	26.3534	13.2222	29.2002	11.7096	31.1567	34.5987	4.59119	5.64707	35.3003	11.3904	23.7756	7.57261	15.7425	2.1536	13.2695	86.212	22.4887	17.1359	160.602	2.97349	43.6256
TTN	56.12	25.2962	42.1691	38.7364	100.735	49.7939	42.4554	35.9335	50.768	26.4462	170.905	25.5333	39.8415	130.654	173.921	30.453	130.423	71.1153	401.185	33.3235	75.9753
COL19A1	0	0.119012	0.17776	0.236727	0.695792	0.49266	0	0	0	0	0	0.43742	0.430767	0	0.279154	0.545646	0	0	54.6498	0	5.22403
AFF3	20.7073	23.7024	25.4727	12.1946	30.3218	62.0892	9.66286	8.15013	23.2289	52.0065	24.4338	30.266	10.2762	12.1908	7.63429	0.20747	29.3837	5.43525	124.926	1.88106	73.7443
HVCN1	16.7862	10.924	13.6161	42.6863	27.8433	72.6432	90.32	81.7856	4.90236	53.2987	23.3028	46.11	1.68992	8.14598	8.60517	12.3296	35.7784	10.3448	155.784	6.01203	26.8322
QRSL1	25.2427	24.7836	23.0662	15.3528	22.4669	26.6661	20.5332	9.89337	30.403	27.8826	28.6539	33.3753	26.5126	14.2457	18.7955	13.4432	164.686	19.0366	129.804	12.955	10.8232
BLNK	1.76762	4.52573	10.403	4.58482	18.1359	34.9535	2.0862	2.67424	9.76042	25.9962	16.3106	3.55085	0	0	1.3826	57.9968	113.702	1.94268	78.8677	0.73784	194.756
TBC1D9	3.01744	1.47818	1.00499	2.19677	1.42095	30.6717	20.6728	21.8303	6.10266	27.4832	0	3.49599	3.26068	0	0.613828	111.464	17.3358	0.40268	108.907	2.98969	18.8868
FCRL3	0	0.675392	0.793146	0.191888	0.832633	0.668373	0.806533	0.172557	0	0.400705	0	0.953112	0.751985	62.6321	14.1142	5.15787	0	72.6557	125.5	1.72105	3.13828
PPM1K	23.9955	42.5621	53.7581	25.6068	73.7389	77.8201	24.1754	22.3531	29.3678	44.2962	79.999	24.5681	48.9933	117.883	115.752	144.611	59.4816	99.5001	219.217	37.6753	150.341
STX7	60.649	52.7631	81.8052	67.3488	104.3	115.655	103.577	101.237	79.0569	150.075	81.9683	61.39	52.8322	44.0177	19.1242	43.6613	97.2182	33.8949	200.607	58.9277	157.393
HLA-DOA	19.2708	14.3163	35.3426	2.83395	46.0443	98.7194	3.7775	6.82687	18.8934	76.776	33.8061	15.8047	12.4834	9.42723	6.25631	1.39441	28.9147	7.77429	121.697	2.11488	45.8978
CA1	10.6512	2.30137	2.56363	1.38141	2.09441	0.692153	1.75341	21.7852	10.6921	5.38232	18.2302	15.6515	170.105	9.03768	5.84749	17.4998	0	6.25268	6.12443	5654.89	3.13828
HBM	2.73165	2.38943	1.55952	0.166931	1.07011	0.517949	0.388	8.49693	1.8547	5.01572	0	9.9072	2.50254	1.60137	1.32829	11.4642	0	0.219297	6.78288	1939.83	14.6716
GYPA	1.39622	0.602783	0.143727	0	0.612632	0	0.19196	7.37396	0	8.54942	0	5.76579	10.3901	0.809242	0.586111	10.3168	0	0.183326	0	1412.53	0
AHSP	25.4558	3.68643	2.09509	2.41907	2.96648	0.729508	1.94952	24.4801	5.74712	16.8443	2.95751	18.471	40.372	5.02721	7.2834	19.6007	20.2391	6.71432	7.72498	3712.54	21.2178
HBB	1007.02	115.577	116.258	37.1816	120.201	21.6502	37.7282	563.802	612.666	447.912	170.442	458.98	1656.86	261.63	303.024	687.433	157.348	212.085	352.887	107732	266.859
HBA1	14.051	1.60433	5.89613	0.329898	4.49613	0.450003	3.04991	17.2027	15.8616	19.8615	3.56535	10.6339	68.2006	12.0033	12.7133	18.0987	0	9.69894	17.4597	3691.49	5.80124
GYPB	0	0.300982	0.2922	0.237551	0	0	0	2.39818	0	0	0	0.40804	2.71995	0	0.982123	5.20142	0	0.343058	0	581.849	0
SLC4A1	0	3.48736	4.59606	1.46696	5.30538	3.51816	4.15592	14.0044	7.32346	7.23202	1.54293	4.73924	11.0275	6.12238	4.38112	14.7788	6.51653	4.10021	5.98682	2038.84	19.8639
HBA2	41.2815	13.9799	21.3857	1.7389	21.5985	4.10135	9.63972	69.391	74.1619	38.8535	39.1445	24.5332	65.102	50.3251	56.2001	54.8351	3.21966	29.7751	35.7681	8932.47	20.1029
RHAG	0	0.133757	0.455227	0	1.70072	0.221223	0.452772	4.09514	2.20204	1.53849	0	1.51912	69.5219	2.02779	1.01208	2.38746	0	0.870368	0	715.434	0
ALAS2	1.36582	0.617361	0.422937	0.486584	0.566079	0.517011	0.0911507	3.40751	0	0	0	1.20463	0.636434	0	0.323287	1.69945	0	0.483087	0	331.73	5.02192
HBE1	7.83372	0	0.199695	0	0	0.0842548	0	0.166276	3.76413	3.52283	0	0	48.2035	0.675738	1.32049	0.575825	0	0	0	352.66	0
SPTA1	0	4.86799	7.3275	0.120068	8.88878	1.53046	0.0950933	7.0463	14.1624	6.92916	11.2766	7.40898	64.9074	0.839214	0.90869	3.22072	0	2.70389	0	687.294	0
GYPE	0	0.558811	0.200283	0	0.712958	0.78456	0.195425	1.4264	0	0	0	0	2.91334	0	0.990802	2.15815	0	1.35243	0	201.517	0
EPB42	2.69432	0	0.318618	0	0.212337	0.344157	0	0.905691	0	0.80223	0	0.612768	0.81851	1.84409	0.628251	0.713241	0	0.654437	0	148.96	0
ADD2	0	0.31003	1.04669	2.36078	0.567447	3.74632	0.314086	0.70032	0	0.712149	0	0.720811	7.18926	1.37667	2.58367	0.266192	0	0.760541	6.24689	240.003	18.6357
CA2	26.0931	23.4339	15.5517	94.5474	13.6899	38.0952	60.4301	24.0419	15.7251	34.2271	12.5016	29.386	102.78	4.90662	3.37622	7.04433	5.72987	2.3275	10.3635	1576.97	7.67937
HEMGN	16.6574	8.70373	67.7994	1.70706	107.379	3.17815	2.65701	10.6145	65.653	3.30848	145.876	5.95502	156.151	8.07428	10.7849	7.1295	48.9073	10.3172	10.6164	1677.03	58.2964
SPTB	0	1.1553	0.776754	0.968307	1.51946	0.267776	1.25503	2.30678	0	1.70668	0	1.11765	15.6509	1.59052	2.05705	0.289841	0	4.45032	7.20174	158.891	5.7091
TMEM56	7.43064	0.944718	1.355	0.412614	2.89748	3.11561	2.49613	4.5122	1.81453	1.77887	1.88354	0.890561	18.0533	2.57418	2.86284	53.0678	0	2.00117	21.9818	326.967	7.69835
PRDX2	32.0527	32.0544	34.5727	8.94916	28.3774	18.0232	5.87248	15.7484	43.058	17.4539	20.182	18.2658	57.574	27.2041	46.5415	56.3741	37.3706	30.3159	26.1115	731.964	49.5398
HMBS	20.0548	15.0713	26.128	16.9023	27.8564	13.5591	6.54965	16.8807	19.6446	9.22456	15.0672	21.9877	37.4718	8.68131	9.43137	27.9324	36.4448	9.89371	6.91936	384.075	31.4786
TFRC	80.9627	68.0131	91.164	58.1534	84.3448	68.8732	39.112	65.7617	108.122	49.596	67.9023	67.5993	254.342	51.9398	39.1637	43.508	31.899	32.5098	82.514	1361.01	137.277
BLVRB	37.5524	22.0753	23.2893	76.2363	19.4631	57.2245	124.814	123.518	10.1192	40.904	16.3442	88.7018	128.807	7.07581	10.0558	21.291	21.4241	12.3895	5.05361	862.393	18.7696
SLC25A37	149.268	112.374	107.348	173.384	127.729	107.407	224.688	172.922	130.398	116.906	155.722	139.441	156.448	90.1262	94.9012	80.8565	52.3068	97.9429	116.882	1731.2	76.4308
FECH	16.746	16.5553	23.4243	11.1202	25.6957	27.1759	11.1318	13.5694	29.3562	18.3358	10.3527	17.1768	54.0317	18.5073	11.9405	11.2894	9.86426	20.2305	13.0658	348.103	13.3365
HBG2	2.69432	2.05025	12.4044	2.4422	7.96064	0.999748	4.96769	38.0462	18.539	7.99342	21.9909	19.4773	720.124	54.0923	17.1521	25.8867	6.09964	15.6558	8.0652	6193.92	0
PRC1	65.2935	48.0609	42.8814	102.027	18.8226	40.3995	19.8428	40.4474	42.1732	108.518	38.0603	120.514	88.8737	25.2979	10.6835	21.5499	80.0003	17.7775	16.2902	473.1	105.679
TRIM10	0	0	0.500816	0	0.325559	0	1.10696	1.16992	2.05017	0	6.64002	0	0	0	0.455034	0	0	0.327219	0	156.817	0
SNCA	18.7702	15.4027	33.3483	3.99126	33.8959	27.8739	5.82032	11.1955	16.6784	12.8523	13.9169	12.2421	67.0644	4.92954	2.97362	2.8948	22.6353	2.55147	11.5112	337.939	27.9727
HBG1	1.45029	2.02093	10.7623	2.21288	6.34548	1.00348	3.57881	38.0766	33.9988	11.8164	14.6471	11.9706	618.982	53.7212	14.7164	20.9066	0	10.0317	5.22964	5629.09	0
MBOAT2	8.13878	19.7792	21.4318	6.95983	21.1671	16.6805	4.48326	8.501	16.6664	16.5625	22.8769	21.3767	85.6425	4.53341	2.29644	1.52372	10.6374	3.65359	4.33254	238.126	3.17129
MYH10	5.5793	3.63728	6.64306	1.94552	9.32311	6.32005	3.69819	5.89842	16.1404	4.53088	14.3789	0.833784	59.4174	13.8306	6.02734	7.68588	14.0264	6.58932	5.55203	186.545	15.7067
SELENBP1	4.54461	0.196682	0.384936	0.677532	0	0.681908	0.686145	0.118128	0.927348	1.06036	0	2.5484	0.735123	1.35709	0.611585	0.209391	0	0.821299	0	152.342	13.3343
HBBP1	2.73165	0.191204	0.926754	0	1.07583	0.42194	0.134091	0.314848	5.03986	0	0	0	90.0369	1.02697	0.422239	0.855091	0	0.319581	2.31192	207.802	0
GYPC	170.369	161.31	74.5194	60.3254	62.4602	11.6606	20.8163	27.3938	124.021	29.0561	143.114	66.9621	108.913	143.576	115.608	132.96	119.09	105.681	49.0517	589.433	32.1183
KCNH2	2.33603	0.181758	0.380005	0	0	0	0.145108	0	2.47761	0	0	1.23853	20.6393	0	1.93294	0.657832	0	0.737292	0	100.28	0
ALAD	33.9727	26.4463	29.9593	39.9078	29.8985	35.2035	35.4966	36.448	45.8608	27.7317	17.5456	44.9568	77.4555	12.8252	27.697	28.7167	30.69	24.9025	28.9153	331.637	18.5674
JCHAIN	23.3457	10.8347	396.822	23.9177	673.281	58.8116	24.0063	96.4655	99.1512	11.5253	273.253	67.8232	56.7282	36.1209	39.7452	7757.73	276.015	38.9811	657.545	147.567	1885.49
UGCG	8.23971	14.5192	15.5428	16.6738	20.6182	37.8563	18.45	29.9975	10.1902	74.8224	18.5958	23.1179	23.1171	76.5366	70.7748	133.957	18.2615	46.0262	76.4555	122.212	721.673
LILRA4	0	0.108864	0.51477	0	0.645492	2.99095	1.7498	3.70285	0	3.1861	0	1.42454	0	0.590662	0.131546	1.36651	0	0	5.70823	0	147.002
SRP14	416.608	355.262	470.374	522.778	398.241	406.23	435.885	467.847	574.927	556.221	401.985	565.914	552.101	572.627	348.517	523.69	573.405	510.341	399.941	576.068	1262.59
PTPRS	0.796524	0.818592	1.98734	0.762037	2.95367	1.67745	0.108794	0.526924	0.426072	2.13777	0	0	2.84252	0	0.671435	4.14083	0	0.750246	7.48987	2.77766	128.832
C12orf75	18.9614	11.7082	35.1017	5.29934	36.3565	32.9353	1.20891	6.65593	18.3989	68.4184	20.813	26.4224	14.9825	120.869	44.3943	16.4841	113.732	170.649	41.9817	4.05577	341.972
CLEC4C	0	0.327316	0.248084	3.60224	0.15181	1.05849	3.23667	1.17265	3.03152	5.78408	0	0.551192	0.286955	0.965515	0.344265	2.46446	9.59361	0.444911	10.449	0.168022	78.4581
APP	53.0267	18.5247	37.1421	17.8071	49.2476	8.77442	12.6603	62.9027	50.1013	50.8781	81.2294	62.6386	21.5327	7.55317	17.7113	54.0282	113.827	6.6973	32.6535	14.9875	308.878
RUNX2	41.5096	60.2389	57.6373	45.3503	76.904	100.045	25.572	14.6286	40.8241	79.8196	46.2386	64.1759	16.7159	25.5042	34.1828	11.7408	114.371	21.1165	60.1285	5.65913	318.63
IRF7	8.2624	12.6295	17.8986	10.8394	30.3446	61.8476	39.9342	27.8825	12.7931	24.8349	22.4299	9.20435	7.34761	19.8881	25.601	26.0071	7.72535	31.7242	48.0774	6.03709	287.426
MAPKAPK2	87.2066	53.7323	50.8836	118.382	47.9515	75.956	126.441	105.071	60.8805	105.522	78.8727	124.001	42.9847	146.851	40.7739	235.856	184.957	124.304	77.3321	33.6516	428.613
SERPINF1	0	2.25725	5.62783	2.90365	9.21058	17.1248	3.53365	2.7832	0	14.8645	2.37012	2.33677	1.63645	2.90658	1.28025	1.1151	13.1528	2.15099	5.48882	0.120588	125.597
DSTN	94.421	67.7129	127.286	102.253	132.239	122.398	93.5536	72.1984	100.025	109.648	87.1535	92.6453	154.108	150.226	118.469	225.506	194.814	210.483	69.7937	143.229	494.622
SEC61B	227.469	133.702	143.528	159.469	121.294	164.343	147.636	158.293	111.565	199.391	133.749	221.633	165.43	140.622	98.6067	651.949	117.868	134.045	95.0117	126.85	535.711
OSTC	255.579	234.438	221.665	164.075	194.236	190.137	120.342	138.011	184.261	150.26	152.914	251.816	218.234	76.5251	98.557	369.447	228.784	101.895	116.186	110.28	499.269
SLC15A4	5.18981	13.3112	11.3143	5.94942	11.9547	11.7242	13.3467	33.3234	3.73338	18.5676	14.6637	24.3213	13.1909	31.4709	7.40452	11.1633	12.4436	39.8724	18.6011	8.70036	152.156
DNASE1L3	0	0	0	0	0	1.39327	0	0.471912	0	4.63775	0	0	0	0	0.0683354	0	0	0	9.29874	0	42.1834
SCN9A	15.7841	0.832289	22.8462	0	31.2549	1.4062	0.3081	3.54334	19.8603	37.8723	22.1085	4.36117	17.1009	2.44249	0.676573	4.45102	6.01193	3.89238	6.22734	7.05082	122.549
GAPT	94.6656	106.884	140.094	129.966	145.847	238.359	187.077	162.999	87.6237	199.588	107.454	224.785	58.7291	10.1473	5.54119	1.48402	117.15	10.2372	223.66	13.66	324.201
LGMN	0	0.732002	2.9748	1.86762	5.7819	8.54716	1.177	1.76522	0	8.70622	5.86031	1.93876	6.89909	2.11933	5.48962	3.80974	23.3033	1.57105	5.31826	2.09958	103.319
OFD1	75.3782	50.568	73.0888	56.0303	80.7654	122.831	48.5303	43.112	87.6875	80.8711	124.109	68.0037	63.7021	163.364	98.7796	66.837	90.0314	149.49	95.6197	68.9752	300.545
SCT	0	0	0	0	0	0	0	0	0	0	0	0	0	0	0	0	0	0	0	0	29.846
TNFRSF21	3.27076	17.59	13.3165	0.395897	13.4528	12.2393	1.10926	2.85554	9.02638	12.2882	9.68994	1.34134	4.68018	0	0.714549	0	8.50514	0	0	3.86804	79.2229
TSPAN13	6.90823	5.06835	28.8984	1.36055	35.9542	6.51308	0.16093	1.65801	25.5864	2.28094	44.8052	3.15712	16.0604	3.30073	1.34793	74.1769	69.6982	1.11026	33.0416	40.7764	99.7996
EIF4A3	53.5216	58.3637	52.3267	55.2085	38.567	52.5838	33.5872	46.3507	53.938	56.1536	21.874	51.1506	64.2488	29.0456	29.7983	73.8242	70.4382	29.1819	43.9029	66.714	188.876
SUZ12P1	35.1785	38.9089	43.4208	40.7137	39.4974	39.7348	29.0434	30.6604	57.891	35.3936	38.239	36.9895	27.7951	26.1084	25.3595	16.2453	59.1404	25.6071	27.0267	37.812	168.067

## Sheet: Table S4
Table S4. The reference matrix GES100
Gene	GMP	GMP-like	Prog-like	ProMono-like	HSC-like	cDC-like	Mono-like	Mono	Prog	cDC	HSC	ProMono	earlyEry	CTL	T	Plasma	ProB	NK	B	lateEry	pDC
MPO	2737.78	2377.63	219.353	584.472	122.913	36.2141	30.5978	48.402	276.421	82.6245	196.327	1468.47	48.1148	15.6298	9.03639	19.3961	152.067	7.21818	28.9995	41.9255	45.4053
CALR	1439.02	1007.54	545.539	704.533	328.056	361.773	401.39	254.783	518.781	352.511	322.051	538.185	472.719	323.936	184.515	529.231	425.832	328.387	226.935	331.764	443.033
ELANE	951.787	1003.29	9.53705	696.99	10.05	10.3699	93.2446	13.0955	24.4368	9.5258	14.7458	201.345	8.35665	2.20287	1.31341	2.05962	26.5625	2.28503	6.9161	6.09483	0
PRTN3	389.681	442.64	9.16554	47.9961	6.53177	4.93311	4.67178	3.57677	6.4874	3.9463	3.83466	82.7228	7.18502	0	0.801416	0.186614	0	3.20445	1.5468	11.4043	0
AZU1	477.287	433.175	23.0531	382.968	11.0832	26.0413	119.479	17.2099	11.1006	10.5227	1.32697	134.558	5.24214	4.49979	1.09966	1.392	0	2.56676	3.62709	5.5595	0
MS4A3	193.795	20.0256	3.02483	146.422	11.9505	1.59666	10.4269	10.1283	7.85435	5.75614	69.759	234.529	25.7114	3.62876	3.80967	1.56583	0	0.746254	2.70615	5.85887	0
NUCB2	869.496	615.243	412.68	757.835	228.406	174.385	179.443	120.273	550.413	152.001	277.706	667.099	476.234	190.118	118.709	952.903	366.305	145.24	111.054	304.342	357.023
RNASE2	693.18	407.594	72.0416	1332.18	30.2895	163.007	620.612	449.359	41.1594	221.976	2.07602	1059.27	23.4467	28.4489	3.26052	10.5608	8.27212	3.87558	16.8739	31.8608	22.1723
LOC100506844	306.658	219.72	170.509	175.729	132.221	68.5891	46.0455	20.9436	223.538	57.1706	129.821	162.53	203.921	20.66	10.6976	13.3653	104.27	13.1379	47.4698	98.8225	73.0409
RNASE3	227.414	85.1197	11.6839	176.425	3.15179	11.7844	62.9271	38.5711	0	37.8352	0	164.916	1.49786	1.87312	0.744852	0.344061	0	0	0	4.78678	0
IGLL1	208.444	247.41	131.425	2.73955	28.8635	2.52824	1.1587	3.40204	181.985	2.85362	44.5343	1.651	59.2056	2.49712	2.13223	62.4319	485.885	2.01217	7.45546	17.8113	71.1247
CPA3	189.033	76.0815	57.2502	0.831655	152.979	6.38488	0.801338	1.25114	102.319	4.66877	306.117	0.308964	151.165	17.6998	58.826	0.760639	14.5795	5.18246	3.54894	20.8163	0
CTSG	668.931	415.102	50.339	1396.66	48.8528	87.0326	146.07	12.6052	10.9544	21.8987	13.5918	267.996	6.40884	2.03821	11.4235	3.47684	4.13606	4.00701	9.0027	8.42857	13.9489
EREG	311.596	26.2601	13.7891	135.29	31.3671	6.46344	168.782	88.0769	106.015	65.5569	52.5832	263.141	93.243	0	0.319113	5.46387	0	0.90697	9.14409	22.342	0
LINC01835	191.122	300.674	100.705	18.544	85.8156	6.73517	1.13446	2.4135	187.696	0.74085	208.398	7.68614	93.0931	9.212	6.50562	1.61908	31.5528	1.17681	5.30248	2.02369	0
SUCNR1	122.588	58.6019	57.9816	26.4691	38.5134	23.9712	10.6905	6.31804	28.7029	14.4109	25.3174	10.8699	32.9318	5.57583	0.76987	0.151565	10.4435	0.715655	2.76475	10.9716	11.8068
CDCA7L	156.074	156.752	107.244	65.8685	75.0935	52.9097	9.31307	19.5963	189.259	55.8938	85.9783	103.999	106.801	10.1854	16.6588	25.5959	115.171	7.80916	147.855	61.0987	95.0809
HGF	131.697	78.8042	28.6243	57.517	41.725	30.8056	41.6431	26.5739	41.8068	20.7656	29.9998	72.5446	33.3203	6.34509	1.03294	80.6125	45.9174	0.540278	18.3499	1.51683	17.9717
RGCC	159.854	65.5727	18.1977	109.318	24.2986	27.1279	77.8295	45.0757	47.1282	36.8358	27.6782	66.9334	25.2051	61.2218	64.8207	28.4748	15.4397	25.1553	23.664	102.526	14.0201
RAB44	56.6139	29.1979	11.7295	30.566	9.22677	4.59494	22.5331	15.7258	11.7038	7.27783	9.20522	30.6427	11.5874	0.714261	0.662021	0.885428	22.0444	0.458455	0	4.8906	8.04285
SMIM24	105.562	78.4475	134.416	2.09698	101.471	10.9143	0.759148	1.27688	179.015	3.76998	131.036	1.7079	51.8417	3.77929	3.70229	0.763091	85.1744	2.10344	2.70876	2.88792	44.0241
RAB32	100.265	63.2285	33.9076	81.2034	23.0825	43.3882	62.462	40.5023	21.0253	27.5431	38.5349	78.9675	30.7811	3.13522	2.28099	1.87967	0	1.47812	6.35252	1.94047	3.13828
ECRP	70.8554	34.3397	6.05895	64.3582	3.69951	11.6014	30.8279	21.3076	3.65307	22.278	0	81.8828	0	2.22817	0	1.13222	0	0	0	2.97382	0
CLC	714.949	11.4473	3.82598	1.24825	0.993984	0.853936	3.089	3.64718	2.69322	0	115.867	2.49326	88.3739	58.9528	4.39795	1.40063	0	0.540278	0	0.986913	0
KBTBD11	65.3255	16.6509	5.63177	96.5746	5.54489	6.52006	46.554	29.5162	6.21239	18.8027	4.57744	48.1147	1.76343	0.863017	6.94972	2.76935	7.2894	1.57982	6.98811	1.37729	0
MIR181A1HG	45.0518	19.5396	16.0643	13.9463	11.4052	10.1714	8.77421	11.5471	36.5468	23.9885	36.6636	20.2744	22.5723	4.28675	2.6785	1.98886	16.8777	1.32444	0	3.33998	14.4324
POU4F1	170.31	432.676	85.9974	1.27105	104.48	1.67787	0	0	149.147	0.345259	222.286	3.33166	87.3312	5.11927	2.57562	0.256648	33.6868	0.539174	20.4006	6.8834	15.7956
RUNX1T1	32.7889	150.655	30.9248	2.25765	30.3526	0.790601	0	0.268133	47.9371	4.33121	85.9807	0	25.4788	0.72348	1.11935	0.953089	15.2476	0.663852	3.84342	3.34508	0
PRSS57	198.543	399.714	273.092	19.1925	201.524	46.4662	3.66418	4.02813	122.01	9.03866	166.341	28.6685	127.104	6.80273	4.34851	1.02104	58.6901	7.26806	26.4732	30.1831	42.8246
CLEC11A	218.12	311.005	96.6897	459.93	64.7122	58.4599	99.2334	14.1725	66.3736	53.1721	75.4285	111.137	58.2399	10.1959	5.87707	4.08786	38.0068	6.02393	17.3456	7.15485	20.3302
CDK6	774.422	1229.62	892.859	266.781	714.852	210.447	116.579	54.9992	1400.2	119.857	967.309	171.5	1118.06	163.54	168.083	104.96	697.997	173.628	129.882	559.251	235.272
LRRC75A-AS1	1434.42	1753.96	1349.77	690.085	1178.57	687.159	315.404	302.549	1464.68	510.688	1061.78	725.927	1172.77	252.548	394.956	162.969	749.103	241.365	366.84	596.635	545.398
TRH	49.2194	159.236	33.3799	8.17198	26.1317	2.95418	0.855362	0.603455	57.3347	0.607054	36.3809	4.01167	2.30454	1.02994	0.925028	0.450441	22.1298	0.570464	0	0.624063	5.22403
KIT	115.251	248.424	153.025	5.38998	132.874	34.6611	1.73017	4.41515	143.962	17.1416	216.944	13.0915	75.8462	9.53644	13.3002	35.428	95.77	4.02132	25.2804	28.3161	56.9871
C1QTNF4	55.7432	153.868	67.0668	2.61992	42.1147	11.9228	0.642343	0.243521	74.7641	2.81687	36.8917	1.37375	12.1882	1.59388	0.829694	1.79419	7.09502	2.16605	7.34659	2.60144	13.631
TM7SF3	151.698	236.335	124.074	49.0021	106.587	51.5874	29.971	25.2702	163.437	32.8432	145.214	36.5229	100.985	20.6214	23.9813	25.6961	87.9177	28.6249	31.7821	57.4271	36.4881
MYB	290.197	301.533	195.868	242.359	194.629	48.9159	111.146	32.3981	277.224	41.6265	234.273	137.707	264.305	17.5251	15.371	7.57952	305.337	8.35609	38.3105	135.964	137.807
CAV1	27.8062	97.5835	23.3781	2.82268	19.0539	1.13303	0.0617223	0.582262	23.6769	8.12784	30.605	1.76664	26.2953	0.555735	1.05104	35.7509	25.3863	0.93564	3.50203	0.367911	1.78696
MGST1	235.988	265.355	165.69	320.226	110.742	99.5806	199.119	120.667	123.072	50.3642	85.7101	212.15	86.6919	3.82069	4.36219	2.03543	19.2109	2.81372	13.6576	28.8707	29.3558
C1orf228	91.3423	219.959	120.216	64.1542	144.903	70.8523	33.0759	22.4365	96.5939	25.1104	123.885	36.8653	28.4692	7.12659	35.418	3.74786	81.5107	8.1907	48.5905	4.50136	126.29
MAN1A1	183.696	398.804	267.771	21.4074	267.216	84.5577	34.3868	48.9957	212.886	49.3358	338.541	44.2547	112.849	43.0444	23.2882	269.931	126.869	76.7032	87.2177	80.8625	239.666
EGFL7	81.9597	194.448	146.419	9.46973	170.706	19.9475	2.77587	3.27292	132.586	5.39639	201.697	1.57969	91.989	8.52843	5.38904	2.81405	73.7085	4.84865	16.2452	24.2294	46.439
KDM5B	166.685	239.781	157.328	59.7053	172.157	58.1617	51.9353	28.5735	135.592	41.5191	241.631	26.7563	141.595	34.3862	30.8991	20.4539	86.9363	33.5687	60.6089	56.215	66.2207
PRAME	29.279	91.8183	26.6003	14.499	31.7483	7.6804	6.04984	2.56442	17.5873	10.6848	36.6829	8.73064	20.2103	5.76796	2.82957	0	10.1301	0	0	0	0
THSD7A	27.8755	96.5655	23.1606	1.45554	30.5967	0.243885	0	0.557804	14.9539	1.17588	64.5151	0	9.9222	2.50851	0.488383	1.85249	0	0	10.9441	0.312031	0
CPXM1	83.0801	108.991	81.8637	21.9725	61.0768	24.033	2.85356	2.0023	97.5261	14.4533	45.939	20.0427	82.4403	4.8209	3.37257	2.29604	34.7689	1.7274	3.97463	6.17088	10.6418
CYTL1	106.694	114.459	78.4297	12.2438	65.3611	17.0051	5.60877	5.98226	111.617	9.44944	72.5996	30.5556	111.899	4.55698	1.65372	3.28054	26.8227	2.42889	3.91566	36.5816	50.4882
CLEC5A	51.5527	92.3562	10.818	30.0361	7.11409	2.10155	29.4389	29.8786	16.2246	11.3734	13.7295	23.0866	5.80775	1.38595	0.173501	0.366627	7.27061	0	1.82402	4.67855	0
HSPC324	24.2944	78.1416	32.804	0.795316	29.5612	0.958547	0.287983	0	59.7501	1.89753	43.968	0	11.2689	0.832653	0.512094	2.57217	23.0494	0.805093	1.77447	5.56936	0
MYC	94.7033	193.729	109.684	18.0837	88.2705	26.0202	11.6606	9.49997	83.9433	14.1799	90.7426	16.6056	168.873	27.9098	86.0149	40.068	34.5489	13.7569	51.0641	70.1552	43.3585
IMPDH2	71.2857	143.649	110.729	54.9553	73.685	55.5875	19.9462	18.4627	107.704	33.9603	68.4841	66.9796	102.467	13.0419	34.1573	20.3558	82.5597	19.0316	38.8536	57.6379	31.5856
CD38	95.0421	144.446	78.3538	50.0066	49.9412	23.5144	21.641	17.3527	99.4312	27.6676	62.8837	64.3794	71.5583	20.9598	11.1047	211.134	63.756	52.7651	28.0434	13.211	33.1199
CSF3R	139.463	140.543	57.3277	70.7393	68.5332	40.3896	122.722	150.635	105.88	60.4294	71.3001	78.6608	30.8751	6.75804	3.44847	2.76663	26.843	1.54662	13.6023	11.2325	23.0246
CDCA7	97.6454	102.472	70.0709	20.668	30.4318	17.1048	2.43653	11.4863	107.105	25.861	43.2089	72.7461	57.1882	11.4142	7.70706	5.49919	78.6704	5.54469	5.5075	25.4389	38.8533
SYNGR1	70.647	107.891	63.5442	36.9335	65.711	58.9328	24.5806	20.8982	50.7534	33.7891	56.4373	36.5319	53.1914	5.74887	4.11175	3.81959	88.4223	13.3695	16.0755	118.133	15.3139
LOC101927497	25.052	52.9406	21.3383	0.831576	10.4819	1.15216	0.365484	1.29906	23.9881	0.672269	9.67818	0.664204	20.4585	0.837235	0.512659	0.555259	64.6707	0.77232	1.47067	5.36034	0
MDK	37.1482	94.3637	57.7331	2.49218	45.1701	2.39621	1.61161	1.75445	62.7101	4.06874	77.7515	2.76003	41.8055	2.08281	4.75018	73.6766	140.448	3.36857	6.55697	4.09353	24.0276
MEST	59.0435	75.6447	59.9959	6.02963	51.1314	20.936	2.88223	4.92742	72.2782	11.7451	57.4157	5.34264	47.3521	1.39281	3.92515	2.57844	7.17463	2.99192	5.81982	7.9375	6.1526
C1orf186	96.158	104.312	75.015	4.99331	98.1638	11.0288	2.84952	3.11969	98.2086	7.54318	177.594	4.79282	51.0738	7.31289	10.9726	18.9545	46.3311	5.10211	21.3219	3.24586	84.2062
SCCPDH	73.086	128.894	88.6904	75.0438	76.4598	48.6168	56.3981	29.9261	113.867	36.1632	92.5967	65.4244	76.5276	17.2112	9.50657	9.45114	104.586	22.6949	9.9176	70.9927	60.0099
AIF1L	3.68663	50.1104	34.3645	0.551338	23.4403	5.46063	0	0.0771787	38.5881	2.28885	11.9225	0	4.30564	1.45324	1.21571	0	12.9304	1.1714	0	3.80694	0
GATM	19.6385	54.0828	22.9335	2.45111	11.264	9.28776	0.679365	1.28565	19.44	10.3656	18.4539	2.93533	18.399	5.4631	1.77274	26.6084	5.2333	2.12912	9.38806	2.68893	11.2936
ROBO1	11.394	43.189	8.74512	0	4.97875	0	0	0.524277	10.3953	0.481371	6.42186	0.88332	7.75705	0	0.335449	11.2706	24.9176	0	6.49011	0.746072	0
NPR3	105.369	161.881	159.058	4.53053	208.698	8.17147	2.92352	3.6794	203.228	7.10275	299.605	3.33361	127.794	9.39615	7.06774	8.92809	115.894	5.53569	7.4755	44.7818	47.6704
CCND1	22.3148	57.9941	14.2907	1.14735	10.5073	0.262902	1.30183	1.61356	25.8223	2.22486	20.3701	0	11.4257	4.63996	2.22132	111.719	10.1301	2.08411	23.7026	1.00532	0
AOX3P-AOX2P	28.8643	51.2967	16.6707	0.534214	21.4168	4.10066	1.45524	0	11.8403	0	44.7601	1.55087	6.96533	0	0.590798	0	104.58	1.00847	7.27717	3.96581	14.9131
TSPOAP1	43.0257	43.9192	9.90174	13.6309	5.56924	3.57994	7.51808	5.35831	20.3153	11.363	6.5971	16.6816	14.3278	17.8354	4.23324	2.58998	26.0052	30.6047	5.3851	1.98308	12.9497
DEPTOR	24.1239	71.3046	40.0153	9.51578	34.8831	19.5883	5.22761	1.09546	28.7209	19.9032	40.7497	5.13766	61.6672	0.788861	2.52675	31.9378	15.4683	1.78915	8.89962	6.89309	12.8091
FARSA	30.9262	67.8031	48.2763	14.413	36.0014	21.5003	14.0938	11.7129	26.4047	9.80332	23.7051	20.058	42.2573	7.87637	15.012	7.1438	28.9333	12.9359	13.1235	33.5822	14.7984
SPARC	58.8463	56.3169	33.5832	21.2737	36.3295	27.41	14.6983	9.55886	39.3348	3.17758	39.3214	33.8798	34.1158	4.9565	1.28095	12.4613	45.05	2.91407	5.29451	3.24173	0
SLC39A3	54.6771	69.2149	61.7589	8.58796	55.1746	29.6854	13.0365	9.40351	37.0482	6.5671	35.8027	5.18825	75.8053	3.57936	9.74987	8.49468	18.006	12.5963	8.40826	42.1196	35.3945
NME4	41.7537	79.4456	58.9077	23.0084	37.5861	35.6713	12.0752	7.34144	46.8908	27.8784	33.2945	18.7239	47.0149	9.83911	14.2568	11.7025	25.3154	7.29329	28.2749	86.5232	17.4426
FKBP4	13.9975	76.0934	56.4153	15.5799	38.0133	10.7937	9.61291	9.27722	56.1231	6.58643	41.7418	3.6739	52.9529	6.98139	12.9075	6.40567	41.1259	15.4068	21.0216	55.3437	13.6282
CDKN2C	20.48	72.5246	36.0461	19.9212	44.8983	44.4578	12.4581	10.1678	34.9812	30.0707	45.4525	24.7214	24.9561	12.1086	7.75715	7.9667	34.4587	16.3023	22.2197	41.6323	34.9199
FGFR1	22.5603	38.5005	14.7933	6.96739	9.87866	4.86327	6.1485	3.0808	16.801	8.39059	34.6203	3.22903	10.2316	19.3741	7.07554	1.30212	10.4515	14.8312	0	2.763	7.69835
SHOX2	17.4786	24.7417	7.10573	0.461273	7.79425	0.130298	0	0.368543	10.3404	0	4.67875	0	11.8593	0	0.574558	1.19839	0	0	2.46187	2.89973	7.30711
GFI1	27.9982	41.1209	20.2661	23.3692	14.2521	11.1291	5.60054	1.36679	17.5494	6.25103	24.7999	8.50045	7.2507	17.3224	3.3553	7.77062	37.0287	17.7243	2.70876	6.54595	13.4978
NPW	4.10118	29.4121	25.48	1.1131	13.9506	3.42644	0	0.451129	17.0513	0	11.9436	0	7.50804	0	0.225578	0	14.0371	0.678943	9.66105	2.83204	10.814
LINC01257	0	20.9666	5.39005	0.741214	5.12699	0.165138	0.328373	0	15.8923	0	11.6998	0	1.27864	0	0.223032	0	0	0	0	0.184989	4.26359
PLPPR3	11.8143	20.2718	3.8614	11.8241	4.92087	1.73265	4.12628	0.439228	3.1461	0	2.54509	8.2773	0.607171	0.786531	0.159848	0	0	0	1.82402	0.585572	0
SLC25A1	9.28761	43.5633	31.3748	12.2661	28.8395	25.8865	8.26934	2.79124	6.36645	11.2081	31.1895	10.5743	21.954	4.72741	7.18831	5.50094	27.8823	9.11812	19.9648	6.98318	18.2029
AGPAT2	4.84501	56.4734	31.5869	28.6954	30.6837	28.6992	23.5223	22.6275	32.3686	26.0917	32.3549	18.3408	17.838	8.22042	4.66161	5.31803	36.7054	7.20788	17.1517	2.19418	4.56338
TYMS	29.3228	44.6827	29.5607	35.3977	6.04013	21.7588	2.34603	8.19556	23.7602	19.6222	0	42.0376	35.4103	8.9446	3.81619	4.06456	56.7057	5.77616	0	31.305	10.8424
SCML2	7.08797	48.198	31.7651	11.6592	27.942	7.68888	2.19387	1.80678	31.1586	5.55596	22.0276	10.6806	30.9391	1.63944	1.99826	0.238787	36.9006	0.419505	0	22.2118	30.0062
KCNE5	8.69095	26.616	9.37793	6.60439	5.06902	21.7906	3.54836	1.09089	12.5485	7.93936	0	19.8546	0	0	0.148018	0.187599	0	0.774309	2.9294	0	0
DAGLB	10.4865	38.9381	17.2408	10.6672	20.3984	15.4873	12.7118	12.8242	9.5946	15.4168	6.89107	11.2466	6.21512	10.0114	7.37115	0.853378	80.9376	7.71996	15.6604	2.25403	7.9471
CEBPE	27.3052	22.7106	3.56679	3.14258	2.66839	0.75971	2.23677	3.82023	0	1.12788	1.07057	5.77569	4.29853	0.85402	1.60365	0	0	0.53931	1.03272	1.16041	8.32217
QPRT	12.3416	47.1743	32.0633	3.84388	21.4986	15.9786	4.08289	5.47647	30.3331	9.53547	22.8578	5.54722	14.6739	2.8203	2.74067	49.4509	7.78065	6.27619	14.3703	13.0384	20.0197
LOC100419170	0	24.1419	3.61082	2.23831	2.51254	2.19121	5.19179	12.2563	6.55805	5.32875	2.20476	5.5277	2.22267	0.771153	0.89314	0	0	0.352492	0	0.845895	0
FAM212A	36.5137	40.911	41.9233	7.61335	48.8673	12.9656	1.92245	1.95116	23.7825	6.57525	38.0814	5.32857	27.8294	1.19432	2.16067	0	19.0653	1.33495	2.51004	2.6417	17.2114
IGFBP2	14.0148	21.2743	9.32971	4.91688	2.45348	3.07315	1.53006	1.54648	10.5428	1.32111	0	11.2682	5.52568	2.0913	0.981942	0.208034	0	1.00078	0	1.36504	0
SFXN4	32.6369	41.1484	26.9345	22.1742	19.7184	16.3211	6.86903	14.2711	38.5786	6.30957	8.43346	20.1778	18.0719	6.41375	7.65508	14.0557	15.4926	5.18567	9.27141	19.6473	10.5418
FSCN1	50.0035	38.3514	37.6517	4.36824	38.2623	14.4869	3.37586	2.9574	37.9386	9.68963	34.4679	7.54886	20.5164	1.66531	2.71317	1.8319	29.2395	1.7642	4.74472	14.08	20.0738
LINC00539	23.2971	30.4149	21.4807	8.81469	16.941	6.24476	3.33014	4.91459	38.2215	2.33226	27.7137	9.42461	9.66537	5.0395	3.58972	2.66776	12.2921	3.67098	6.25383	0.728223	12.2098
CLEC2L	3.17615	11.2767	1.72633	0.466347	0.468517	0	0	0	0	0	0	0	2.25456	0	0.0596241	0	0	0	0	0.11006	0
CDT1	27.9264	37.4542	24.0837	22.8133	12.8399	15.4136	2.60201	7.32863	36.0899	13.8082	17.4074	25.3448	27.5697	1.69754	2.89343	4.53578	47.9488	3.25041	4.70467	39.7762	41.8751
LRP6	20.9385	25.2622	10.8582	1.50792	12.6904	1.45095	0.385537	0.530968	17.9942	1.77648	31.9143	0.734111	5.97972	0.838553	3.39182	6.55151	18.8128	1.097	2.0194	2.70787	15.3585
SLC2A5	12.6356	27.4431	15.2719	13.7637	14.3372	9.39871	6.30417	1.89117	5.02317	1.18956	2.03638	7.1876	1.65687	0	0.438932	19.7561	23.7894	0	15.0997	1.2959	11.1811
RAB7B	5.04785	18.2199	7.34169	1.1702	3.95325	0.717864	0.417289	0.312303	9.7213	0	0	3.89339	1.79766	0	0.0704218	0	10.1301	0.209899	0	0	0
PTGIR	3.70327	20.1697	3.29403	2.001	1.884	3.77127	3.68934	4.43376	8.73129	5.33899	5.67814	5.49083	15.2209	0	2.70815	0	0	0.211892	0	2.22533	0
FBN2	22.8678	25.5077	5.08189	9.8797	0.937923	4.04705	10.2348	25.2775	3.91262	6.22273	7.23477	14.2245	1.23422	1.48281	0.0992218	1.5238	0	0.50159	0	0	0
B4GALT6	16.3287	31.7581	30.2449	1.0655	33.02	8.9829	1.90081	2.67585	27.2342	10.8553	29.0504	18.3282	21.4975	2.37672	1.39204	0.156401	26.5416	9.88274	5.81305	7.0545	6.59548
NEURL1B	0	20.0957	9.61579	5.21097	4.52804	3.64075	1.09192	1.02142	7.11828	0.536711	13.0569	4.42607	5.97835	0.856079	0.499543	0	7.09502	0.397106	1.84075	11.1753	8.48846
HYAL2	4.88121	16.6691	5.84646	3.06237	6.79359	4.94667	3.19181	2.78139	2.90559	2.53321	6.51367	2.52523	6.57496	0	0.344947	0.635024	9.29023	1.86469	0	2.96658	0
TSPAN7	9.94164	15.2855	6.77761	0	14.5205	1.37652	0	0	9.28095	0	17.8651	0	0.914545	0.757981	0.541705	0.218543	27.3219	0	6.56048	1.6937	0
SORD	17.4995	27.94	17.4292	12.1347	12.4345	7.08547	7.39586	9.42856	16.924	8.65054	6.85383	5.68769	25.4436	1.284	2.10967	2.07479	15.8599	0.704675	8.17834	16.7869	2.55979
AEBP1	14.6788	15.8925	7.12874	0.241373	7.87973	1.57292	0.0797504	0.287063	8.66613	0.336134	20.3863	0	7.63107	1.14495	4.63576	0.457474	41.1025	2.32938	12.161	0	23.5192
GDA	10.031	11.7675	2.45404	0	5.32607	0	0	0.25455	0	0	4.95888	0	2.99496	1.61698	0	0	35.6235	0.919075	0	0	0
KLHL23	41.8017	38.177	37.9743	1.58743	20.6563	8.90667	0.947506	2.41094	61.5076	10.5908	41.0689	6.09374	41.7773	4.89264	3.31247	0.41015	40.1258	5.7237	6.3646	21.2907	25.9076
STAR	14.9121	20.2719	8.68312	15.8992	9.19143	4.43916	3.51996	2.36159	5.76641	1.46581	6.28904	15.4646	12.1629	3.51	1.31744	0	9.29023	1.25442	2.0194	2.25302	0
IGSF10	25.8224	26.4413	21.9094	14.9388	13.6634	13.7569	4.44328	0.402347	17.8487	5.87912	26.9055	5.13018	4.84095	0.73598	1.098	4.37129	16.8282	0.637054	2.68289	0	13.694
SIPA1L2	13.2182	22.5416	5.62764	11.6486	4.19366	2.2661	5.07336	15.4901	9.25802	10.6006	13.3801	15.1407	3.63819	2.13772	1.62058	1.75915	0	2.53422	7.03417	0	0
PRRT4	2.4876	10.4464	0.647836	2.18002	0.511784	0.705126	0.658071	0.0999106	3.13926	0	0	0.420053	4.59624	0	0.233608	0	10.1301	0	0	0	0
SPINK2	197.827	244.447	716.419	14.097	403.932	247.224	17.4796	9.93113	650.716	31.0585	251.307	21.9517	1.14388	3.37348	5.87089	6.22203	44.2264	15.5617	112.806	7.8705	150.189
FAM30A	13.2384	35.55	347.198	3.55759	453.338	82.6013	7.67275	4.29097	199.465	3.0957	319.684	0.706215	129.182	12.9378	11.5194	58.0807	217.929	18.3618	137.546	20.7687	192.698
ANGPT1	67.9373	87.5352	311.377	6.58072	375.715	90.2235	11.8505	9.25758	166.72	10.6452	241.865	12.9377	220.081	15.1101	7.22842	4.18884	95.8178	10.1306	15.7115	18.5893	34.6371
GUCY1A3	82.3212	130.759	315.767	2.92347	435.167	117.13	10.2604	4.51297	192.44	35.5321	250.656	3.64158	132.56	11.7266	8.39759	5.06069	140.334	14.7817	74.1867	22.6949	157.84
CD34	110.591	201.57	266.15	3.1949	323.576	31.4459	2.14759	2.50554	282.943	4.58666	333.754	5.16919	118.687	17.3094	10.9108	2.38876	273.471	11.445	20.6415	7.6638	128.135
BCL11A	96.5732	148.388	247.335	21.0412	288.156	152.562	21.8217	26.7284	158.127	56.8554	318.184	40.0835	88.2253	18.2704	7.64313	30.5716	469.908	13.6368	294.934	126.208	572.978
SOX4	329.081	387.921	379.489	98.7784	416.398	118.245	50.6842	84.5047	590.157	155.273	653.135	186.781	501.138	24.0877	20.8929	32.7619	468.168	17.0005	118.631	76.136	956.759
TFDP2	129.139	128.613	277.687	53.3244	266.831	70.3272	32.3279	31.8411	206.435	57.7333	255.146	41.8726	318.067	90.188	53.7342	54.4073	249.144	152.061	79.6236	301.399	113.198
BCAT1	38.9634	77.1146	172.844	9.30116	171.368	82.29	17.5928	27.928	128.064	34.3322	140.852	26.3966	146.33	8.7293	11.536	10.6092	185.356	15.6171	29.6074	53.5089	99.0155
ITM2A	194.689	138.294	302.381	22.134	254.921	48.8452	12.104	10.0224	276.245	37.1616	264.632	22.5998	190.949	172.274	137.859	74.7725	170.653	139.862	48.0072	41.7178	167.348
STON2	26.7916	52.6255	139.018	6.37978	157.361	36.5573	9.07266	5.39189	51.2793	8.2432	148.307	0.912051	191.805	12.5662	10.2503	3.9823	31.5198	10.9215	14.9371	32.9924	7.30711
CEP70	33.3048	28.516	242.864	10.3711	320.116	17.091	7.93277	13.4027	164.996	17.6495	347.319	21.1523	186.357	31.3243	28.4416	66.7156	108.001	36.3537	36.4059	37.8929	136.956
CD200	30.1749	80.7505	104.158	4.69504	119.444	27.635	3.16241	1.29516	47.4682	5.05469	86.7421	3.65203	21.7169	6.75198	3.10524	11.3096	73.7591	4.25548	27.3732	3.15252	23.7641
MAP7	50.916	31.3715	114.447	8.28762	120.181	30.2089	8.25005	7.17211	91.6293	13.3193	91.5226	5.70708	113.606	3.20838	3.2449	23.8805	61.0693	5.70155	29.0596	50.5496	55.9675
MSI2	92.6735	86.0658	290.604	10.2907	274.563	31.9292	15.2969	33.2293	337.367	33.2668	377.339	29.2849	207.957	118.169	105.369	258.895	330.966	97.2146	137.041	72.3286	192.859
EBPL	85.348	141.59	162.818	44.3445	145.345	44.8633	23.2375	21.6385	148.116	33.1877	183.104	48.1634	149.897	33.0482	34.3159	23.5524	81.7177	21.5263	29.21	31.073	29.4573
MECOM	11.2981	12.2632	116.709	7.37906	155.49	11.8476	11.1314	8.92055	78.8382	17.2906	193.373	3.94929	66.2475	8.09706	4.54362	2.93941	37.343	12.3129	18.2626	13.1293	62.7492
PDLIM1	36.3831	55.3002	97.9742	5.95053	76.9888	40.5799	8.59502	5.19657	41.8509	29.4953	68.4325	1.57646	114.726	10.9446	3.39463	10.15	68.5775	12.9792	44.4906	12.1035	27.5499
SOCS2	6.48475	33.1615	126.132	7.58132	125.108	35.9508	2.11018	3.18428	48.5927	6.15717	105.087	10.6927	75.7414	22.6066	37.0836	10.543	188.669	33.5596	11.1035	33.4471	22.9826
NREP	134.107	130.941	172.101	142.586	136.438	100.366	42.0363	27.3103	220.369	149.065	115.001	129.074	107.506	8.31823	7.42514	5.22997	198.579	9.33608	43.8583	50.2282	318.394
BEX3	53.7895	42.537	112.6	11.7057	85.7673	20.9575	8.59526	8.64077	82.0141	8.20436	95.7329	21.0057	144.813	19.6968	56.152	7.79922	46.5673	10.7107	19.251	35.4526	19.2021
GNA15	56.2279	51.9312	88.1265	9.61219	101.872	34.2918	13.4123	22.2151	59.615	22.5829	59.106	7.17562	41.5549	4.6053	2.90596	1.02373	36.8954	3.59559	18.5941	11.1673	86.4011
SSBP2	38.5197	37.6728	106.916	10.1002	139.559	37.7609	20.7376	25.1178	94.1246	32.7275	165.496	15.0872	81.204	16.2464	25.9938	7.83295	146.117	19.5005	25.4857	28.6948	38.201
BAALC	39.061	53.9329	77.5255	8.87046	108.942	17.9809	1.48342	0.565566	63.3191	10.4325	130.565	5.43395	30.3454	5.04845	4.28988	0.494054	69.2081	4.09404	6.56715	7.04053	47.3985
MLC1	59.3071	37.3253	73.0435	6.23473	72.1138	11.0749	1.37204	4.27746	41.0354	3.72935	77.9561	13.5743	74.7071	8.8903	2.20464	1.50402	45.8406	25.8482	17.603	20.5237	33.3862
IL1B	44.6478	33.9878	83.7358	2.55006	97.9969	19.2342	40.2707	22.8755	21.387	11.8418	100.649	2.18423	87.5285	6.01877	3.95625	3.93646	8.85042	6.69467	2.58893	13.9671	61.3617
ERG	66.9942	80.4681	90.9247	5.21528	101.996	17.6478	5.18061	3.73981	82.5483	0.674969	143.292	5.28467	75.676	2.7853	5.45896	0.402844	99.1456	5.84012	20.0461	6.4134	61.7769
TFPI	63.6088	69.1826	107.29	6.10678	151.174	34.4286	2.00805	4.47741	112.748	12.5973	166.655	17.5024	96.3187	10.5182	5.80375	3.51347	187.178	5.04555	14.3452	32.6407	8.73673
ADA	32.7938	29.116	84.0811	6.31858	74.3406	18.9872	9.88316	9.26715	45.3194	22.8695	48.366	10.9167	29.7673	28.4909	17.2413	12.159	77.8335	26.9907	12.3744	17.0517	67.88
DPPA4	28.6064	9.24628	65.4686	1.52099	69.0387	8.96919	1.50987	1.33208	44.1346	5.35763	69.1657	10.3591	92.9129	4.19265	2.017	0.413436	50.7619	6.21978	19.78	17.6679	39.9401
MMRN1	11.8695	22.0956	74.3165	2.15723	88.2087	19.1904	2.74592	0.949615	77.9785	0.732935	78.7121	2.73252	226.531	11.5104	4.73347	1.02706	46.0562	7.74257	14.139	6.66654	29.4151
SCHIP1	52.1821	35.9108	86.315	27.0616	118.453	44.1411	5.04437	4.36803	47.3344	21.7211	61.6791	13.2339	34.8964	5.24015	2.54256	0	184.937	3.44822	13.1735	7.09633	78.9168
GATA2	47.1812	42.8443	86.1806	1.87373	119.239	9.18205	3.0775	1.39979	66.6418	1.95411	167.314	0	179.245	3.49724	9.31478	0.701851	41.1403	2.56045	0	22.9692	40.8871
TM4SF1	16.3266	15.9386	49.053	4.08867	46.3495	6.67576	3.9062	1.6081	19.3594	5.40113	46.124	4.68584	12.7716	6.44288	2.12547	0	17.8439	1.29381	0	3.88105	20.3945
VNN1	0.612905	7.32471	73.9816	10.3629	88.5297	33.5374	46.8109	66.0254	28.6861	27.4425	47.9328	18.8303	12.1543	1.65391	1.68002	0.409475	33.9136	2.88534	7.74373	4.32106	23.8371
ENAH	6.30933	9.34254	57.4988	3.30609	70.3713	5.89889	1.93068	1.13598	15.2336	11.2692	84.0615	2.44039	65.1936	8.23353	3.68546	16.8144	26.9889	6.18422	27.5251	8.17632	39.2534
SMYD3	48.4494	46.7515	90.7702	28.6177	87.5045	51.5121	11.1795	4.92552	63.4815	8.20372	72.0849	21.3779	62.7248	13.6789	11.3336	6.41046	24.8305	11.2911	16.6159	4.30057	17.0416
GCSAML	8.35507	11.0694	49.8322	1.24709	65.5618	10.2164	1.67593	0.398597	53.6843	1.02124	43.7799	0.949852	62.5371	2.66921	1.84277	0.792849	0	1.94252	4.69147	14.4164	30.4683
XIRP2	0	0.363527	76.7252	0	137.037	1.24728	1.83506	1.21543	32.0369	3.25892	98.6556	0	24.8794	2.11282	2.68771	0	51.5925	7.95579	11.6913	7.18019	82.0317
IL2RA	6.53688	14.8744	86.9792	2.8305	100.031	57.2331	3.78871	3.7348	14.3253	6.80256	18.8713	2.10242	10.4919	13.3795	45.9625	6.14382	40.1883	11.974	31.7765	2.99079	40.3399
MAP1A	3.55948	10.4872	53.4067	0.908906	60.1236	17.5371	1.07991	0.876091	30.9406	1.05371	29.4424	0	37.5009	1.99086	6.03984	3.51544	14.4874	4.67611	1.67701	3.45537	150.625
MN1	7.10504	3.93466	34.2187	1.11942	47.333	8.523	1.9782	3.42545	44.0998	1.96672	33.9628	0	5.2887	4.41278	2.61407	0.763132	43.1799	2.76786	0	3.14101	34.5218
SELENOP	51.6795	66.0492	89.5733	3.53487	93.4861	48.9453	8.8003	2.20863	51.0367	19.5821	64.565	6.8892	33.8526	2.73232	2.46144	84.6507	29.0063	3.46659	10.5342	16.2179	20.9234
SMAD1	24.17	13.0592	54.0382	1.82809	79.4068	14.816	8.48976	11.3746	32.7362	16.0008	105.817	6.66449	52.9417	8.92445	2.3232	6.34398	86.4733	2.94066	9.92147	26.6352	20.6975
ATP1B1	47.0303	18.602	63.9152	6.65715	75.3335	56.6326	11.9223	3.34411	31.9278	41.9894	40.1566	6.691	62.4254	11.1472	6.03699	29.3148	20.3444	9.8594	26.9372	10.927	19.9924
PROM1	45.8276	16.1832	41.6633	1.60032	42.6474	6.087	0.594727	1.65795	70.4739	3.39563	51.1853	3.44763	19.2939	0.892676	1.03559	0.20747	23.8009	1.39927	6.18129	4.3912	29.6207
ZNRF1	10.1915	11.7999	41.2513	6.47809	41.6517	3.02077	4.46016	6.57278	44.0032	1.65599	45.4032	3.67753	20.8803	1.37677	5.46837	5.03328	29.1283	2.70124	0.997865	17.964	7.69835
CD109	6.45179	8.05629	42.4159	2.7607	54.9216	20.9459	5.01208	8.24476	43.4426	5.54101	52.3481	10.4052	23.4286	4.64971	3.51647	2.18758	76.0095	4.06551	15.1869	7.02414	113.049
RAB27B	6.04774	13.9893	61.6491	1.89268	65.8273	24.4086	4.47726	0.905434	58.9674	1.48602	70.4646	1.42822	180.951	21.1145	6.58006	1.04042	21.3862	40.1524	9.34181	17.9491	0
TEX30	17.2866	35.4421	65.4168	10.852	65.28	39.7501	8.83605	10.2255	28.0126	17.6621	23.67	19.7119	31.6376	11.8724	8.15934	9.72393	21.0831	12.1181	29.1899	51.475	55.2046
ST3GAL4	30.9613	25.1972	47.8998	18.9029	49.3869	19.5987	8.59858	5.8885	32.9415	11.6561	8.28292	8.57455	30.5609	4.291	1.93883	0.580855	63.7935	7.30171	9.24527	2.27884	21.5993
MCM2	21.9744	34.3617	47.3404	15.7807	20.2588	17.2532	2.40607	1.62788	22.4614	8.02422	12.6138	25.6675	68.4691	2.94002	2.48982	2.65646	38.4186	7.45066	5.1308	59.3067	10.7206
SLC35F2	28.4138	34.0268	74.5531	7.27551	68.1953	18.5024	1.51928	4.323	53.1682	21.0864	72.8212	5.30974	41.5482	16.51	12.6863	46.6806	91.1036	12.1019	31.83	3.60818	40.2196
DNMT3B	3.32479	5.96523	25.7823	1.86154	21.5145	3.82521	0.524381	1.44387	17.9006	2.08131	17.6853	2.57486	20.2715	2.26421	1.4519	0.253833	14.6504	0.418922	2.0194	3.42584	35.6733
BAHCC1	89.3332	81.6956	82.5125	67.5619	64.9099	34.5555	30.9927	18.9413	83.7621	34.7904	63.2734	41.2482	36.8001	2.39801	1.2608	1.35855	79.7681	3.08449	17.8511	14.1374	71.557
COL24A1	19.6957	18.5992	53.9564	62.0597	66.6001	10.8684	25.0787	3.72379	38.8064	4.41092	55.5899	14.0392	35.502	1.34465	3.39614	5.99151	43.9813	3.72949	4.77097	9.80618	26.9545
ME1	7.71253	2.38029	28.8073	2.12814	39.6936	9.14656	8.4614	10.5544	17.0869	2.72606	13.818	0.780563	18.1729	2.30672	1.44375	6.74407	11.9101	2.9869	1.83955	4.26422	5.23574
KRT18	21.2773	13.3352	38.7653	3.2075	35.0927	23.8993	1.7462	1.76675	24.1912	6.01543	21.2975	2.17592	16.9464	3.53376	5.0863	10.6996	7.21272	2.76805	8.10522	7.29671	12.0737
BIVM	11.7848	11.3569	45.8583	5.97924	46.7672	15.5307	1.72497	2.89509	38.6369	12.7382	57.4045	10.4185	33.6542	11.855	14.0471	4.46569	48.3803	18.702	20.1166	17.0123	7.96236
PRSS21	31.3595	26.923	35.2275	6.08417	28.781	5.30069	7.00988	1.55175	21.0491	13.6498	33.9518	7.32917	29.3086	4.48611	3.13155	1.40327	45.2804	3.80878	0	15.2777	0
LAPTM4B	32.1507	32.6237	44.8062	5.42469	42.6995	12.7246	1.92285	3.19694	61.9499	4.32142	60.8647	10.6638	88.6467	4.62001	4.17707	35.7903	27.8209	2.8267	1.6983	7.08407	12.3172
MIR155HG	15.0513	10.9142	42.4196	9.98052	35.5788	17.799	2.11225	0.309333	6.46552	5.98906	10.7712	11.3001	16.7647	8.73586	3.17733	36.4657	12.9794	6.0798	21.4674	2.80247	39.4384
GNAI1	12.2197	21.1746	38.8552	6.21428	47.1662	17.6946	2.81331	4.73161	35.8352	0.721098	47.1049	11.0027	24.5231	1.76268	3.2964	0.804885	8.16033	0.510188	5.96696	4.67327	10.7724
VANGL1	10.4875	14.1466	44.0089	4.35758	43.1305	10.3771	7.52234	4.60385	37.8394	6.48888	46.9443	4.72066	46.3611	9.47975	7.20102	4.94305	35.3094	21.1803	6.09386	41.2785	39.8412
SLC17A9	35.4228	44.9701	49.7666	12.5258	55.2299	21.2662	6.29841	4.8577	36.264	20.0044	47.1554	13.1284	16.4146	3.42528	2.67109	26.8697	27.2311	5.65412	16.389	5.97754	21.5753
GCSH	53.5227	66.0694	69.5676	38.7497	44.9118	27.3001	8.44296	6.36484	60.7951	18.7664	22.3435	38.5442	79.8688	11.3495	7.57113	35.827	33.6944	6.2692	13.1592	55.3567	45.9912
TNFRSF4	4.69093	1.43174	38.1641	0.69461	42.1115	4.62869	0.453439	1.12659	6.28755	1.62946	17.4608	0	1.72779	7.26409	24.9305	7.83664	0	5.04763	7.85277	3.33892	6.57229
ARHGAP22	0	8.22775	28.4281	2.57435	15.6217	1.76519	4.89648	4.41271	12.6782	4.1933	25.8836	0	24.7791	0.948319	0.797686	1.16744	12.196	0.763923	0	7.3612	5.72484
SV2A	11.986	21.5977	29.1918	0.571126	21.4474	8.39551	1.05218	0.149612	8.56226	0	12.7059	1.34319	25.9984	4.01552	3.68694	0.81239	25.7609	2.99355	2.53977	0.567685	0
MYL9	0	1.0993	20.6017	0	32.8797	1.58942	3.26295	1.8633	4.92599	0.405819	23.0523	0.456654	29.7047	2.52603	1.54956	0.56851	6.51653	1.27841	4.85607	1.79665	9.43471
TTC24	12.096	9.02589	36.0822	4.25297	43.5301	11.595	3.14584	2.11857	29.5187	5.58645	38.5828	3.34131	9.27057	8.04096	4.52541	0	89.3935	8.13437	18.4461	4.4617	70.5301
CHEK1	35.539	47.2024	83.1712	52.9033	36.7638	22.4342	6.09394	18.0197	66.1766	37.5332	44.6078	77.4399	72.9962	17.2234	14.6469	29.9271	199.426	9.85958	14.9818	80.2094	80.1365
CDCP1	0	3.54888	28.2451	2.85997	32.0174	25.1191	2.79406	4.75224	10.1177	5.79287	44.6834	1.07738	7.95146	5.9308	2.11565	0.482077	22.5989	2.52541	10.894	3.79507	37.7263
PIEZO2	2.38094	0.448977	21.6102	0.841042	26.2145	1.13453	0.220485	0	9.38819	0	24.1173	0	29.1312	2.56707	0.940514	0.225783	6.05547	2.14808	2.62277	3.50501	16.7623
CBFA2T3	14.8274	14.8287	36.1491	2.08137	38.9776	23.4298	6.90409	12.084	20.4942	16.343	35.1772	4.92763	31.7435	2.43135	1.90749	7.62031	48.2873	1.22753	14.3176	18.4011	35.4548
HTR1F	11.906	3.44085	26.1212	0.713333	35.9739	1.65882	2.41787	0.411757	28.2796	0	43.9325	0	20.1715	1.79832	2.15694	0.963571	26.4251	3.78262	5.17425	5.69713	9.03849
LRRC70	16.6228	13.1507	28.9711	5.02367	36.6703	7.223	2.18203	3.55712	23.5719	1.35039	25.8545	4.59338	18.8643	8.10546	2.76857	1.93973	6.63183	2.74071	12.5968	3.5656	9.67935
PHACTR1	6.81471	18.3138	51.4491	9.13801	57.3805	35.7326	7.80685	11.1663	37.9169	41.4877	60.2844	32.0088	25.3002	4.55935	3.17559	30.5032	35.0301	3.15342	26.0735	4.49824	61.6395
RAMP1	2.79082	1.31086	14.9456	0	22.5601	0.349149	1.45961	0	5.95114	0	12.515	0.926892	10.4072	0.985164	1.40273	0.20747	0	7.36253	2.26714	0.720323	7.7238
MYCN	1.29169	5.09463	21.5824	0.39318	19.4496	1.26987	0.668978	0.404481	21.1265	0.336134	29.3183	0	14.3212	0	0.972365	0.220431	0	0.611282	1.79145	0.626631	26.334
MYL6B	27.7053	29.3023	39.3626	15.5692	33.661	18.1936	6.21748	3.96582	22.7513	9.74588	21.3221	17.9557	26.5986	7.71199	4.73169	27.3276	59.8557	4.72271	12.8387	14.6825	53.6908
FHL1	19.8375	13.0114	33.3549	3.95237	31.5998	27.1004	4.02465	1.86553	31.1654	2.96895	62.4536	1.95822	22.9393	8.70856	8.47563	6.07717	53.1073	2.82502	9.23938	1.61676	14.9549
CALCRL	0	4.80688	38.5781	0.731977	59.1768	29.2516	9.16327	15.1654	24.3886	22.7315	45.1335	3.12254	16.073	2.78574	3.40088	10.4811	41.9809	4.13937	16.2625	0	36.6092
TMCC1-AS1	14.1224	21.6496	29.4921	10.4725	35.257	7.1184	5.02312	3.58274	24.726	2.70168	13.9212	6.02406	25.6061	1.02163	2.02065	8.19893	0	1.7095	7.96625	5.80832	0
DEFB1	22.4462	14.6478	0.974056	467.179	0	2.67648	46.7639	0.568161	0	0	3.66096	17.0486	0.277299	0	0	5.37664	0	1.89239	0	0.183956	0
SERPINB10	64.053	21.5122	1.32677	262.092	0.416545	3.48348	109.521	54.7589	0	5.1771	0	206.018	0.75293	0.336907	0.454854	1.53512	0	0	0	3.05172	0
SRGN	5267.58	3717.54	834.678	29138.3	749.887	1980.36	11886	3843.54	792.843	2656.61	653.672	11546.2	584.301	991.048	313.663	1447.33	438.781	1045.96	427.929	274.456	768.517
PLD3	22.9075	27.8353	28.1167	382.757	36.8731	56.4546	190.895	43.8407	17.8206	30.0966	31.1993	37.1421	15.5442	7.78119	15.2933	33.971	0	21.6039	17.4713	9.55431	35.8484
MARCKS	58.2821	13.2896	15.6558	605.66	16.8819	31.588	449.243	175.026	23.5771	86.7193	21.458	124.608	24.0408	9.17446	2.64656	185.885	112.821	5.02823	154.222	9.4859	42.9419
LYZ	3309.54	1342.23	162.748	40604.2	147.005	4923.31	35338.4	24628.1	233.96	10846.2	190.198	38180.9	295.84	128.322	100.175	304.357	104.488	136.462	282.281	802.628	245.769
CFD	485.157	1088.65	313.722	2846.39	322.256	577.364	2661.34	391.602	76.0791	242.912	54.3018	442.749	38.3386	19.9998	12.5111	26.2487	4.76526	16.0834	65.2556	34.2033	40.1089
CSTA	289.777	239.492	73.3882	1243.34	39.1536	300.26	946.629	870.143	25.8258	502.946	26.8299	988.334	10.4295	10.7937	3.03531	16.4552	18.4828	7.04095	22.6837	21.6685	20.4907
SCPEP1	9.12945	22.5117	25.8934	388.672	39.5594	165.132	331.056	159.715	21.1879	67.5214	21.282	127.115	8.77029	7.67747	9.364	32.2071	33.6666	11.3955	89.986	30.3275	34.6631
CAT	464.844	442.251	357.958	899.043	249.151	168.284	348.096	175.25	294.661	186.077	160.291	292.666	386.703	48.2427	44.744	43.6296	183.979	44.9992	114.549	570.212	183.276
HSPA5	822.926	469.325	353.167	2552.39	306.978	382.659	1714.68	543.749	447.75	518.768	395.161	718.502	695.417	864.366	235.26	2309.39	281.826	583.868	255.402	753.807	539.618
APLP2	604.67	680.847	337.689	1764.75	311.518	420.73	1576.31	1067.36	346.433	401.205	268.009	768.05	205.139	77.6671	52.808	145.089	376.612	113.171	188.199	250.289	201.392
LYST	331.803	295.997	92.6922	1054.27	130.009	312.06	885.515	706.994	83.441	468.531	104.868	670.549	55.4743	307.359	81.1148	46.9841	66.4632	254.623	292.114	90.4411	128.564
ANXA1	1028.08	521.882	605.739	2364.18	696.236	932.833	2011.41	1234.86	526.383	939.588	444.927	1224.46	371.021	411.683	327.81	74.4674	247.441	417.547	158.408	103.572	232.641
EMB	402.408	385.737	486.32	1620.77	474.028	651.557	1065.66	577.745	292.053	363.989	199.463	771.249	244.985	566.891	432.06	261.718	199.383	528.649	354.561	62.1527	365.72
FUT4	47.3217	53.6268	23.2539	252.349	22.9734	19.5548	113.248	35.4352	24.5795	26.4875	36.2012	82.8703	15.3054	11.1577	5.91932	4.14123	10.3225	6.69196	13.7113	11.821	6.78214
ZFR	126.652	148.323	159.765	687.766	168.566	137.32	314.989	177.888	148.292	207.12	161.466	308.687	201.343	164.158	128.86	114.27	171.731	149.212	206.607	144.274	115.31
SLC44A1	36.6244	37.603	66.4006	417.717	66.2537	100.516	211.191	103.373	38.3367	108.995	87.9936	270.599	135.214	16.4339	23.0597	128.338	81.0955	16.3442	34.7013	16.4574	56.5967
MRPL33	289.54	238.198	209.333	697.482	220.001	290.599	393.405	270.87	143.082	367.287	147.708	613.591	117.062	124.371	103.308	107.28	178.69	111.417	173.834	94.2587	178.439
TNFSF13B	177.588	114.185	112.695	551.584	98.7776	164.762	501.603	391.193	123.693	247.746	51.7482	315.46	48.975	12.3798	19.8024	9.2344	31.7386	18.2063	20.5344	12.8491	95.758
IRS2	57.3287	22.3032	11.4256	284.067	13.1006	17.1615	223.047	181.05	28.1499	42.2928	38.8985	125.233	21.7018	23.1393	26.4679	4.92441	8.18491	8.6048	25.1135	41.6324	7.69835
TP53INP2	2.91019	8.0174	2.09671	196.592	3.31885	7.42869	53.8797	3.97417	1.3236	3.18002	7.90323	2.90032	1.36588	10.4795	1.37297	7.47234	0	2.30786	3.24072	3.85242	8.99499
JUN	329.574	154.791	51.2707	1208.86	213.353	99.7674	1088.66	389.224	117.631	142.93	605.125	435.878	126.438	695.609	207.961	1508.62	343.893	352.234	321.6	126.136	187.048
LGALS3	6.51687	14.712	10.8808	433.503	16.3474	161.288	610.959	396.796	9.48571	206.037	15.9377	116.466	10.5475	32.1271	45.0654	54.0221	26.8137	26.5254	14.7858	238.628	8.56051
ANKRD28	470.667	285.504	240.223	662.554	351.347	143.187	328.07	115.676	361.04	116.702	463.877	348.633	231.553	61.6757	42.6995	1670.72	175.843	50.663	151.048	104.69	187.661
GRN	57.9152	79.015	60.4143	377.074	66.0034	292.241	495.573	255.861	15.3938	119.03	55.0531	169.649	17.3324	9.76971	10.5323	32.1508	30.842	15.2097	89.0473	17.6688	60.8777
AK2	119.97	147.173	147.915	383.13	90.7487	110.867	138.775	78.1876	131.228	159.267	63.2757	243.338	141.746	64.4318	41.8669	39.2281	40.5951	49.7121	35.1463	90.0348	81.4683
ADA2	43.1269	29.4978	19.9626	376.787	22.6239	133.854	414.602	202.036	32.9818	129.52	25.1533	90.7942	15.2297	50.1708	44.0375	169.751	23.0362	56.9401	61.4508	8.92112	38.0629
F13A1	60.7674	60.5319	28.6662	242.481	33.9418	118.948	137.049	135.641	16.3489	98.8734	21.9688	154.8	62.6317	4.36534	2.18394	1.81772	0	4.83989	1.49813	1.8961	19.9007
SESN3	52.6003	49.899	72.1045	433.021	127.971	38.3445	139.966	66.5166	58.609	39.5672	248.449	93.0627	73.8988	58.4015	272.07	23.9015	142.471	56.42	137.19	75.4477	48.6506
ARL4A	95.755	64.5216	47.8802	344.738	48.977	50.3716	336.28	152.064	70.1339	109.277	80.5572	136.209	79.221	51.5372	29.3871	57.5957	21.943	26.9351	58.0403	69.324	21.6672
EAF2	160.244	138.514	117.044	348.123	102.859	103.866	178.213	96.4409	121.271	141.225	69.2122	243.91	73.713	20.4061	11.3271	425.301	88.6181	13.4562	165.904	38.721	132.689
ATP8B4	95.763	92.5158	114.571	273.498	125.552	99.3273	142.924	46.3177	86.7631	51.0414	99.4872	119.48	41.6367	9.29964	4.26082	1.46344	77.0459	14.791	33.4371	8.12042	40.9486
SLPI	0	3.13636	0.104815	72.4389	0	1.63978	17.3828	3.22129	0	0	0	14.8164	0	0	0	0	0	0.630795	0	1.09167	0
PRLR	2.99128	3.19593	0	87.2004	0	1.53679	28.8871	23.034	0	18.2051	0	79.9339	0	0	0	1.47804	0	0.332823	0	0	0
ERLIN1	154.483	115.822	77.4215	214.727	54.7228	41.0257	103.553	59.5697	61.727	41.0593	86.2639	98.1863	60.9678	10.0726	11.3766	11.9673	62.0879	7.52994	8.33791	34.0972	41.5291
RETN	32.0435	7.30766	3.32016	157.437	4.90928	6.63228	68.1667	174.692	2.87421	24.5812	0	259.449	1.71684	0.680487	2.11287	6.41837	10.4214	0.185129	4.40325	8.79177	14.7942
VMP1	150.812	104.974	108.741	505.361	146.847	136.549	704.045	331.039	123.493	174.795	158.23	164.767	114.851	90.7114	91.3275	143.578	190.214	73.5792	65.696	66.5162	99.136
LMNA	18.9295	34.6742	28.328	240.542	63.3404	245.587	306.372	59.2807	25.2533	107.873	57.5345	31.0768	54.4241	52.3155	18.4346	158.108	30.2041	16.7304	34.7175	121.092	25.0408
HOXA9	101.078	94.7492	144.892	312.704	157.946	165.971	120.571	29.5324	89.6003	75.6212	70.8087	59.2863	55.5966	2.75875	2.51814	0.201872	75.1856	4.32502	57.2939	31.3517	77.0289
CLU	64.981	59.1835	27.9447	150.55	22.9258	29.7323	92.6646	58.4481	75.2921	6.01188	42.2013	40.0108	93.4776	22.6265	7.35149	3.72999	14.2329	7.42958	7.58968	9.41502	0
PIWIL4	37.5934	28.4306	6.98321	101.423	8.48948	12.1463	52.9825	13.4371	4.86619	19.4786	2.41883	39.2808	0	0.459234	1.32296	0	10.4515	7.02029	1.3163	1.66642	0
PCAT18	13.1621	17.8727	13.3246	97.4428	5.17923	10.3788	81.4134	12.8137	21.4071	12.3415	8.33349	24.8926	7.93159	1.34465	0.738709	2.09881	0	1.73177	1.28089	1.00265	11.9801
CES1	0	0.310577	0	96.8025	0	1.70307	71.8391	63.2929	0	22.724	0	61.2781	0	1.37463	0.530955	1.46187	6.51653	6.11833	3.64332	1.20698	6.21396
RNU4ATAC	51.5441	19.3299	8.75803	161.073	15.62	12.5028	131.756	55.4418	10.6596	45.3799	13.9948	72.2094	17.5305	24.991	4.22875	95.5947	0	18.3171	21.828	30.9462	19.129
BST1	24.7027	26.7842	16.4551	128.318	11.2919	22.4523	120.367	110.348	7.14049	32.103	9.90126	90.9175	6.63116	1.62566	1.53959	0.753788	10.3225	0.49581	1.2909	1.10758	21.0516
ATG3	116.66	96.4156	113.102	381.206	114.008	181.45	280.941	230.837	78.8719	274.266	58.5454	221.078	103.171	75.5282	67.2258	137.141	135.415	76.1959	79.5297	242.096	79.3036
FRMD3	8.5851	4.29814	0.691955	77.9099	0.152182	2.84525	45.9298	10.7444	0	0.726216	0	7.85281	2.8455	2.67343	0.797872	0.688122	0	1.26053	0	2.01743	0
CCL23	7.78953	5.92371	3.63768	70.9093	1.86526	13.1742	34.2927	4.18698	0	8.49732	0	33.1202	0	0.873278	0.22865	0	8.16033	0.777231	0	1.39934	0
P4HB	176.396	157.742	83.3247	293.944	66.0177	100.546	161.618	124.837	78.4614	55.267	62.1124	185.284	97.1851	64.4064	51.1934	198.148	35.3833	78.461	62.8712	76.6969	127.955
MCTP1	28.1531	25.5357	20.3395	137.781	18.01	35.5482	106.473	74.2348	22.3025	59.6698	10.8139	51.0108	27.6502	12.4614	3.39162	4.2425	17.048	6.41596	12.1867	11.2132	28.3738
FABP5	306.833	267.997	212.28	313.449	103.92	111.93	73.9753	51.4642	230.505	166.778	113.523	339.895	236.625	60.2059	25.1131	42.4129	203.089	46.8867	44.8868	43.0453	98.251
SERPINB2	11.2403	4.893	0.710708	130.401	0.321623	4.72379	99.2629	78.981	0	8.84327	2.59147	73.7234	2.02082	0.436639	0	1.45834	0	0	2.42782	2.82618	0
CD68	14.2913	31.4163	32.8966	248.392	43.7384	159.009	430.542	317.113	4.90348	169.421	9.27179	103.085	13.1034	7.9504	6.36864	5.45742	27.3074	5.90233	25.529	6.55411	95.1982
TFEC	164.879	71.8214	69.667	207.345	55.0161	43.0576	194.737	164.144	73.5274	92.5622	89.7616	207.854	44.9371	7.91894	1.50762	6.37546	5.1539	2.29444	65.3694	12.6948	42.8477
EMILIN2	83.3688	60.0334	40.1488	174.019	42.0934	97.4161	215.573	180.369	34.8331	102.667	28.5496	121.983	22.9762	6.04545	6.70036	2.59618	8.18491	9.75736	21.3751	7.25468	14.3985
PCOLCE2	4.42991	1.50069	0.710513	73.7717	0	0.246923	44.2467	0.13942	0	0	0	4.64169	2.30807	0	0	0.998099	0	0	0	0.776848	0
LPL	0	0.363685	0.0813773	44.4609	3.69429	0.809323	7.9871	0.356169	0	1.241	0	3.58061	0	3.99973	1.01937	8.00799	99.8333	0	0	1.69926	0
TMEM170B	29.3014	15.0586	7.9364	143.464	10.8058	28.2502	200.161	130.272	7.18204	52.5208	9.43267	75.4591	6.19655	6.07971	2.59118	6.3773	33.3247	2.15317	16.4085	2.29503	21.1108
HOXB-AS3	14.6349	19.6948	27.7335	91.9401	24.1564	24.7174	23.9592	5.15919	18.0469	10.1451	4.87736	16.5772	2.4288	1.75447	0.777305	0.170615	2.52839	1.59872	12.1056	5.47914	4.03184
MSRB3	127.073	152.199	165.432	234.656	197.77	64.5034	110.375	10.0164	117.705	31.1806	171.827	53.5375	93.7281	9.01817	6.12223	8.95823	62.2148	7.05734	25.7796	19.5371	98.3453
RNASEH2C	236.536	181.787	131.757	310.056	89.3527	87.6095	106.553	91.313	83.9788	95.199	75.9563	181.401	142.149	56.3614	60.0701	161.248	130.145	62.5172	69.583	155.767	180.732
CD70	6.07281	5.56737	3.83146	73.207	6.71567	4.76065	14.8422	4.80846	5.22873	1.54799	9.55569	5.50291	3.78383	14.3361	7.29557	4.93127	4.76109	10.4608	16.9174	5.02232	7.30711
CPM	10.0516	6.42305	5.01618	90.1602	6.67409	21.6626	82.5947	43.1082	1.34873	31.651	0.977088	56.0503	5.55464	6.25883	6.07638	2.01331	5.21322	3.61356	6.59432	2.67688	10.5401
DDIT3	34.8152	23.3141	27.0262	187.935	45.7844	33.8842	111.367	48.7028	18.9482	23.3784	50.8841	72.4835	44.5668	53.949	28.442	36.2866	49.6732	47.15	35.0184	13.3775	32.901
DMXL2	98.0995	68.3397	36.6008	221.584	32.3593	80.956	347.414	272.727	33.0202	93.7443	7.77201	77.0816	12.9011	15.7181	9.1869	13.4399	20.279	10.3389	37.2471	15.129	8.09816
HNMT	5.09131	5.9129	9.26546	90.2501	5.37545	44.3788	73.0909	80.8632	3.20826	38.4619	3.18374	66.2957	3.2467	2.13495	1.47764	5.01636	8.66791	2.29871	0.767903	0.354204	0
SMIM3	56.8562	47.0221	60.9042	161.915	62.603	55.8811	114.052	39.6404	51.1889	42.8184	36.0613	78.1502	16.2527	4.07391	5.06475	5.07549	83.6297	5.64074	31.0224	6.64256	123.987
RXFP2	6.09729	3.83918	0.485513	62.8071	1.41282	2.21826	44.6772	28.8951	0	1.15794	0	18.3215	0.463039	0.761776	0.293604	0.344061	0	0.315398	0	0	0
PROK2	22.5516	34.5352	17.724	93.1875	17.7533	15.54	54.003	50.3065	15.4165	6.39007	18.0696	27.4854	8.00012	4.82132	1.34412	2.1535	0	14.135	1.77447	7.91329	0
BRCA2	129.764	72.6525	64.3935	179.923	34.6066	48.5758	75.8228	27.3731	100.308	82.8465	21.0189	124.595	115.617	26.8737	13.2463	37.3731	222.219	27.6981	24.4775	156.462	121.013
AP5B1	21.7764	14.3705	9.92004	97.029	9.98862	13.0034	80.5589	48.7301	9.20115	28.1421	13.6804	26.3351	7.38178	15.0036	9.92089	12.1094	0	11.8655	18.5844	10.4472	12.3967
EP400NL	95.6827	40.2414	42.2595	145.056	28.9102	34.2223	117.501	90.5198	56.7176	71.7558	30.3883	185.459	43.079	30.2365	31.1592	10.9797	4.76526	62.5183	31.7095	7.13815	189.526
GM2A	34.7331	34.9785	29.565	143.374	27.858	67.1541	132.997	107.944	20.5092	61.4541	27.4084	82.7255	24.8616	9.94843	14.0606	116.839	17.4784	11.0595	46.1821	17.8518	47.5699
QSOX1	30.0119	34.3569	28.6291	98.0969	22.4709	34.3551	74.1474	39.2561	5.27884	34.9363	17.8364	39.1402	16.9464	4.81969	7.02114	14.7711	22.5182	9.80775	10.7084	4.59263	11.4681
RNU5F-1	45.473	10.2869	9.01553	105.819	7.57402	12.8626	95.8177	42.5033	29.3958	21.6631	5.40703	61.3505	16.046	24.53	5.87296	85.4455	0	19.1144	33.3444	30.4306	46.3286
BASP1	16.6203	3.86946	7.46253	96.1021	18.5847	38.7617	52.0512	67.1126	5.05748	56.7468	16.5772	56.6963	4.36037	1.32305	1.53414	108.115	12.9866	1.33291	57.9252	5.32876	23.7992
KLF4	29.9471	20.1718	15.605	152.362	29.2908	76.7562	219.212	167.543	22.0005	145.691	35.5139	128.684	9.17252	11.5295	6.05656	82.2255	23.3775	3.88337	21.4793	7.73909	59.1677
CPD	66.6205	51.0526	30.0106	151.221	31.5645	41.1716	125.114	86.2262	23.6381	25.5397	20.9521	70.8166	19.8852	36.6578	19.1766	21.6022	36.6596	47.8825	12.8028	22.4076	19.1328
PLIN2	105.176	77.8604	66.7236	412.992	92.3591	98.7025	559.406	174.801	66.9675	106.385	130.254	122.962	134.811	98.2454	67.0202	37.1304	47.8146	82.0672	48.4102	149.356	51.8997
MBNL1-AS1	27.226	11.5696	11.0299	83.8422	21.2596	8.26529	45.6368	10.6673	6.9638	11.1549	23.5931	34.8499	5.21499	11.6222	12.7701	7.29764	12.5324	10.3899	9.4169	8.2927	8.00839
HIP1	67.4161	43.7119	53.3384	131.064	64.8359	97.7475	94.5836	47.0176	27.3572	48.8542	31.1382	47.5354	10.9028	22.2664	7.25297	7.06434	21.6107	20.3622	35.6867	8.0031	83.3816
FAM46A	285.85	249.625	137.346	310.037	133.905	143.441	173.708	99.8138	113.93	137.219	152.91	137.481	81.3474	44.855	25.8098	13.5986	49.7511	50.354	68.8846	22.7448	29.2701
MCEMP1	2.63409	3.04863	0.59162	68.8717	1.02671	1.93371	78.2649	137.497	0	4.25643	0	73.035	1.64817	0	0.0956153	1.16754	0	0	0	2.34585	0
CXCL8	57.9155	58.2054	59.9902	483.092	163.35	50.9469	991.752	326.906	184.662	103.052	180.977	113.124	158.81	8.04559	1.59096	15.9941	221.209	4.97263	18.5132	28.8852	0
RNU4-2	22.4353	13.7723	9.99615	124.091	11.6206	9.62285	105.345	39.2037	23.779	24.5875	14.8889	44.5041	13.6408	29.6918	12.4615	50.7767	34.4026	31.117	26.5942	26.4078	27.8177
SCUBE1	4.05278	0.694436	0.254184	32.5164	0	0.202737	23.8368	0.340522	0	0	2.46246	0.99537	0.554342	0	0	3.31794	0	0	0	0.88104	0
MGLL	15.4066	20.0539	47.5659	103.127	42.9418	20.1453	56.957	13.3792	35.8091	15.699	36.4442	13.2382	128.027	5.92457	2.19837	9.34118	4.33569	4.63763	28.4223	20.9768	54.021
GTSF1	69.7588	84.3017	77.5717	113.516	52.7962	30.6974	58.5849	16.0215	71.269	31.5844	46.2113	40.5452	55.9438	9.49869	5.24451	5.42826	46.643	7.14233	9.06839	14.1701	7.7238
RFX8	19.7225	7.88082	4.11994	44.8703	4.41634	2.58946	15.7201	1.64096	6.83195	0.632511	5.44935	8.29407	0.491612	0.459234	0.568651	0	0	0.271111	0	0.247171	7.9471
FLT3	175.382	310.798	436.524	192.904	572.818	434.287	152.069	66.408	351.346	240.691	385.628	229.294	88.2864	25.9105	13.8307	9.66598	793.912	12.4508	164.67	20.6281	589.613
NRIP1	96.0843	96.6454	305.219	40.3591	514.453	85.3115	51.7111	100.945	388.641	169.142	876.142	66.9817	256.309	76.4631	61.0974	11.584	325.71	76.3852	64.8602	66.4281	311.137
MEF2C	86.0006	112.69	330.265	66.4906	455.979	231.407	126.706	221.997	198.763	316.964	342.59	121.656	355.186	20.1941	17.8344	398.965	511.94	29.5229	380.384	61.9151	528.676
HOPX	31.6439	24.4756	174.576	1.82679	256.121	34.3104	3.25464	9.12502	143.202	6.95994	148.984	4.4076	31.7569	139.254	30.3981	5.81979	209.867	303.495	44.299	11.5115	66.4971
H1F0	59.1421	55.789	93.1435	16.5243	248.653	63.8297	30.6173	41.8573	101.31	25.1406	289.115	36.2243	78.7392	15.5621	11.6415	13.8937	326.439	5.3947	35.1405	459.442	224.283
TCF4	65.3384	41.7638	118.047	20.0874	183.651	61.0722	23.5762	28.9121	138.692	45.377	160.453	23.1144	95.1034	11.5938	7.63551	156.021	330.111	12.6358	221.964	32.2472	959.879
CD82	37.6689	42.8399	131.827	78.5549	176.975	54.8515	61.2273	28.7196	80.0772	22.9639	167.529	29.2412	87.2142	27.7987	37.4091	9.1183	59.7422	20.1137	92.9894	88.1205	80.5299
TSC22D1	27.1072	30.1293	72.2452	7.25449	123.932	46.0085	9.0901	5.36233	73.6266	9.2598	87.0141	6.32573	89.7951	22.1427	12.9297	4.35497	144.572	23.865	25.7058	70.0379	73.2469
DDAH2	63.3016	59.4717	119.495	32.8893	152.4	81.1247	56.1	25.9657	81.4994	53.1375	165.831	29.1969	64.4007	16.3929	10.0544	10.8962	116.293	22.8399	96.5426	9.51102	70.7226
MPG	42.455	61.1972	118.607	44.9064	154.636	76.7995	42.3883	32.5089	60.1047	26.5273	94.8442	43.4864	44.5858	29.5298	30.9272	41.1148	94.5108	37.6253	61.4969	16.1816	54.9157
MEIS1	18.2635	22.1067	41.4348	74.7648	86.9638	21.5853	23.267	4.27825	41.064	21.8445	114.35	14.6922	80.1956	3.23073	1.86055	0.990114	13.0331	6.01946	19.5804	11.4441	22.4798
ADAM28	16.1917	15.2252	73.4644	16.7562	119.305	128.351	25.9207	22.8488	51.8373	91.8504	76.1452	15.0806	23.6675	10.4475	4.7069	75.6742	90.7976	13.7769	143.837	4.38116	131.244
NPTX2	0	2.79867	15.799	0.4955	57.0206	46.8511	1.52436	0	1.95687	1.8368	3.29256	2.30601	3.26399	1.51236	0.459438	0	4.33569	2.10381	24.5562	0	37.7852
SNHG7	55.5951	110.545	82.6134	13.3728	125.213	41.104	20.4158	18.3462	81.2017	13.046	138.267	13.9471	57.2834	28.8797	34.1673	7.73439	131.753	19.7862	59.2419	26.1288	45.6637
AKR1C3	28.8516	42.6981	86.4976	3.06439	103.772	27.929	4.06301	5.00123	109.256	10.5716	72.7215	3.77683	104.802	9.54845	8.27704	4.39871	56.2388	57.8426	20.4341	233.527	41.6553
EMP1	33.6807	40.2492	62.1585	10.4837	107.778	74.8434	27.9112	15.087	60.2321	67.1487	113.667	14.1315	25.55	7.45026	4.85498	1.75096	85.5719	3.47428	17.6768	2.29875	77.7259
DAPK1	32.2	37.9089	57.2265	8.97053	82.1917	25.1474	22.3262	35.8755	57.0138	35.8035	69.1175	7.30157	38.7267	5.31534	1.81596	14.2379	20.2673	4.49068	8.53032	7.4414	75.7286
NEGR1	7.14159	11.2354	47.7507	50.3254	97.1542	32.7957	25.1095	6.57132	55.2884	47.7666	89.3292	33.3275	5.97434	3.50228	2.01611	0.67553	168.876	1.40777	34.6731	2.62957	94.4721
SCRN1	12.3413	16.1835	44.1833	3.05363	82.4485	59.4897	3.69244	8.42419	57.7669	41.8499	71.3947	8.44777	44.8334	6.95474	6.05646	56.7044	56.0255	18.6703	73.6964	18.2622	98.7214
LATS2	44.8809	37.6169	63.7503	32.8475	97.0577	45.7609	32.6563	26.2528	41.0743	24.0563	101.248	18.3623	43.7037	11.4158	5.20334	10.5675	107.485	17.4108	16.5313	6.88145	55.4449
MTURN	36.3303	27.1145	37.731	14.9781	75.7111	29.3548	10.5535	14.3614	60.5812	24.8264	68.1114	9.10225	60.7869	16.6253	7.9137	10.0741	36.4078	14.6115	21.6669	78.7445	47.6194
MBOAT7	17.1982	41.3031	64.598	26.7073	84.9598	61.2933	40.4456	30.6624	59.8898	25.5371	61.3637	17.7257	28.2792	8.64933	8.02105	5.72538	27.9169	4.23509	20.1752	5.31436	23.4921
RBPMS	4.59542	7.45408	23.0813	0	39.6253	4.83005	1.70422	1.29357	24.1469	1.9829	26.5309	0.325145	8.06205	3.17267	3.74038	0	17.5856	5.57414	6.79712	2.20895	13.3736
GNG11	4.04903	7.42464	19.0493	3.51073	40.3486	9.94547	3.11861	4.39232	11.7992	3.86062	16.6032	1.95823	19.3102	1.37033	2.57519	9.94663	40.2581	0.451171	22.2972	5.354	20.746
IL3RA	11.9746	26.4307	42.817	16.6008	68.4156	71.6397	17.1082	14.8165	10.153	13.8453	46.8802	15.7437	2.24225	3.73261	4.75958	1.31167	39.5468	2.45131	25.9247	3.67304	105.773
AFAP1L2	0	0.381848	13.6882	0.271217	30.6569	0.452819	0.800836	0.241546	14.6424	0	30.4733	0	6.72725	4.35697	2.6271	0.164685	14.7872	1.56981	3.1521	1.13794	33.2408
SLC48A1	3.64791	17.0519	47.2933	15.0757	62.0599	21.0464	17.97	16.9436	28.8352	11.8591	42.5804	7.73584	36.5157	3.37445	13.7151	14.8682	30.2268	7.75394	10.8367	91.0339	4.83237
JUP	35.3337	29.4305	31.1404	4.75641	43.3371	9.96303	6.55751	7.52334	29.0865	10.4292	31.0879	0.468079	20.1935	2.43199	1.64829	0.522411	63.3163	0.952795	18.3771	2.47461	17.3372
DOCK1	10.8409	5.39558	31.6014	2.59369	46.4444	27.6676	9.55248	5.27774	23.709	9.18802	34.3566	8.78496	19.9675	1.20048	0.626051	0	12.1484	3.00089	9.04249	2.15683	48.9212
ESAM	8.27226	20.2218	27.8536	0.897134	44.5254	5.29848	2.16622	1.61016	17.1297	3.82709	39.0133	2.56572	31.0438	4.78598	2.55086	3.79924	74.2798	2.20429	9.35188	1.58066	28.0826
SPNS3	14.6114	32.7936	49.636	6.32559	63.1755	59.4373	3.66701	1.93555	28.8178	13.7779	20.521	19.0814	3.79082	14.4519	12.7805	1.73854	10.2537	13.4414	24.9205	1.63186	111.089
SLC9A7	23.8852	20.3267	50.4904	6.79833	65.1872	29.7251	10.0303	11.8165	39.9425	30.4265	74.8269	7.20941	37.2288	8.50029	11.3717	4.33606	47.8907	11.0635	52.1254	8.36503	42.2693
LOX	2.08679	1.59227	16.4263	0.271709	29.6611	1.68418	0.075177	1.69268	7.00299	0.644112	36.1565	0	20.8069	2.8472	0.903348	2.08645	14.8593	0.792166	0	1.60327	49.5798
UMODL1	2.54527	9.53654	13.0033	0	25.6966	11.1986	0	0.558813	10.9216	0	6.54647	0	0	1.36863	0.467936	0.699736	14.0394	0.401606	1.66114	1.84419	9.25587
OAF	5.84246	10.594	40.8076	3.72096	45.4155	17.7092	8.73311	16.2298	13.8924	10.6718	42.5808	16.3454	10.2903	0.234058	2.10083	8.73904	70.1311	0.635074	8.07326	6.83236	34.7016
CIITA	19.3154	21.6179	32.633	6.87141	50.7952	58.2317	13.2014	11.4292	15.7796	56.0921	29.4979	4.72339	13.8939	2.71596	3.25257	1.4481	33.9988	2.83188	57.7327	2.67592	17.865
LOC283683	10.2295	11.4357	18.5343	3.66046	28.8659	12.851	3.80035	1.90492	27.4972	4.09276	12.4222	0	15.7686	3.20009	4.2749	0.508184	14.6835	5.15585	4.67098	8.39065	19.693
SPAG6	3.53396	8.90821	19.0385	0.130105	29.0782	15.0117	0.596142	0.309333	5.751	0	8.277	0	0	0.965515	0.0541758	3.57457	58.722	1.36719	9.31934	3.10685	7.41142
MED12L	0.485227	8.02599	23.0541	2.56044	44.3095	6.35498	2.73574	2.76316	32.7923	11.1297	63.7149	2.00226	172.71	7.26288	2.96584	29.2057	14.26	3.8975	14.895	14.9909	18.3528
FAIM	4.16379	13.5512	40.9694	8.99369	48.8043	12.9966	9.31115	10.4665	16.1679	5.82786	48.2735	7.18346	40.3982	8.92735	8.16473	29.4305	50.5646	17.2597	10.3643	12.8671	40.6535
NAV1	10.1819	21.9299	27.872	6.79054	48.8277	36.0658	10.049	9.13597	44.6345	29.5717	45.6805	8.41349	7.38021	12.7157	8.15791	16.4041	88.6695	4.33677	23.0927	4.46045	20.2764
COBLL1	2.15378	4.00889	33.1828	5.14157	55.8257	5.7987	2.18435	1.63196	19.7456	10.3891	78.5486	3.85375	8.33341	2.82576	2.77252	141.335	15.5844	4.26504	118.968	36.8133	120.875
TPSB2	4.30832	26.8688	29.7837	0.562972	127.858	11.8147	0	0	3.49495	0	211.384	0	8.83368	19.7005	39.3275	0.187422	0	13.9429	0	0.691066	0
PKIB	0	2.52632	9.43376	6.23628	15.6031	195.039	8.74868	5.20697	2.93618	55.523	2.6355	8.81385	0.495471	0	0.690051	1.52897	0	2.0971	39.4054	0.325071	12.9026
MRC1	0	4.17509	13.5014	12.7988	9.46764	292.432	35.4798	7.95785	0.452691	107.542	14.8848	4.51756	1.48161	0.863717	1.29535	0.454765	0	1.35058	9.40688	0	0
NAPSB	3.99939	8.1088	14.6307	19.2871	18.9754	434.831	40.7623	84.5185	0	225.443	0	76.4764	0.324591	1.52355	1.02068	0.590169	0	2.11126	192.756	2.81057	143.825
HLA-DQA1	23.3328	26.8055	34.6033	23.8421	40.536	326.455	32.4259	30.9247	26.1896	318.567	18.9788	42.3348	6.48182	29.6206	5.88516	3.98631	13.2263	18.9887	178.523	3.55382	101.584
HLA-DQB1	3.71192	34.3158	34.3909	19.308	51.5451	366.346	34.3423	39.5704	37.1363	283.348	38.6079	40.6113	3.05955	26.9473	16.6386	4.8587	64.5994	24.8916	197.3	4.08876	88.5102
HLA-DRB5	13.9511	62.3965	137.118	47.2271	166.026	613.408	115.232	73.0621	42.4733	256.59	22.6503	63.1648	13.3536	16.4714	6.79519	3.58194	29.2809	24.0987	249.527	3.91071	114.63
HLA-DPB1	55.3411	172.653	267.586	75.0993	351.703	1167.62	141.018	116.637	144.891	625.687	218.089	141.059	78.6762	94.6819	30.0311	9.40753	244.811	99.192	527.66	33.1871	361.699
HLA-DPA1	97.56	251.297	380.129	85.9069	426.196	1441.57	200.024	197.197	183.841	1043.63	253.876	133.388	72.2721	88.1151	36.2667	24.3392	312.783	87.1457	581.774	28.8449	519.986
CD74	238.468	792.176	1026.03	358.68	1318.96	3823.04	604.337	506.571	411.176	1710.11	450.339	517.341	109.849	249.908	112.941	321.6	857.087	203.495	2634.97	36.1185	1526.23
JAML	13.5337	13.8925	65.6159	7.15234	147.818	503.832	185.548	280.746	20.9545	225.688	4.41006	22.2438	6.44974	39.0238	60.6701	5.20252	17.1176	14.5629	39.6443	3.57827	161.105
HLA-DRB1	119.607	220.965	397.641	178.494	475.128	1311.61	289.622	290.44	217.986	867.978	235.55	172.992	67.6846	74.2017	29.5645	17.2377	232.429	72.4068	639.672	21.2104	417.527
CST3	101.122	125.67	136.639	404.294	150.277	1145.44	671.682	527.815	34.1173	969.854	37.7421	310.802	71.2162	21.1774	6.01111	19.2306	7.1699	24.8566	112.491	37.1581	216.246
HLA-DRA	336.016	559.145	883.137	665.533	1046.94	3114.97	797.089	755.216	569.527	2877.41	603.735	722.877	164.505	71.3812	39.8362	59.3088	1180.59	69.9081	1780.29	69.2278	1575.32
FGL2	17.8334	12.3997	12.164	128.958	18.4875	633.395	585.821	740.188	1.29297	641.222	12.519	192.513	3.17122	9.54056	10.6102	6.20527	8.86588	41.7107	57.5192	6.25861	33.1135
SAMHD1	94.8681	62.1098	61.5976	370.864	93.2029	1107.36	465.301	629.735	19.6254	1020.01	37.0328	500.022	20.0989	179.446	276.677	53.1709	40.4647	230.996	230.791	24.0351	529.821
GPX1	306.389	498.805	616.073	549.001	803.824	1356.18	787.892	490.249	258.964	474.992	297.79	489.194	290.801	60.5211	80.5258	95.9228	302.886	63.7238	350.649	149.909	465.531
TYROBP	147.084	239.101	321.438	583.026	378.71	1054.63	1194.93	1049.26	106.957	644.351	104.391	380.089	64.6414	44.7067	16.5201	14.5718	29.1312	223.154	208.016	23.6165	314.841
S100B	8.05116	6.80503	11.4785	2.75927	15.1305	212.068	2.54837	0.564395	10.98	27.5815	2.12911	3.37543	0	0	8.37591	0.516282	0	3.77921	35.089	1.3496	0
LGALS1	203.043	210.368	471.556	936.953	454.131	1065.68	752.911	783.949	167.738	796.749	115.12	1014.74	56.8032	142.474	109.246	192.405	192.477	217.35	262.18	36.3147	396.763
FCER1A	38.2544	6.03477	27.4998	2.14886	45.1504	344.314	11.0089	15.8846	26.0692	390.66	182.764	11.0483	265.213	5.48978	9.11719	2.60294	32.5843	7.68625	14.8194	5.94006	82.9691
CPVL	50.8929	34.2027	31.6899	82.2466	16.5819	424.784	228.956	319.623	32.0964	320.497	0.977088	140.955	38.959	4.06389	2.47353	97.8261	2.79495	4.88116	26.4186	87.9797	32.0698
HLA-DRB6	35.7208	49.32	104.934	69.5802	108.493	315.95	110.785	93.9018	72.6737	318.04	74.2194	66.4332	16.5783	25.3998	7.84079	5.06589	46.1754	31.4878	163.478	5.29893	120.627
DBI	265.56	251.275	282.808	417.65	291.188	746.548	334.311	346.084	253.609	572.566	142.213	588.52	169.512	220.107	137.149	200.711	259.18	277.63	219.202	51.5956	455.142
IL13RA1	25.9595	16.2223	11.1687	76.6401	28.4051	228.158	133.003	120.682	7.13899	181.793	15.4954	79.8482	5.74979	3.24655	2.10476	12.6771	8.03267	2.35956	42.7269	1.11496	23.4959
LST1	50.5863	62.484	189.113	309.146	266.055	518.834	505.334	511.571	85.6404	458.297	166.491	192.747	47.3165	22.8984	21.0285	5.84061	30.9498	22.28	132.25	15.7469	119.845
HLA-DMB	10.8518	30.058	38.2364	18.0294	59.1266	217.266	53.1503	68.4751	20.4857	190.475	14.5083	45.7951	8.3794	14.2096	5.05264	0.744794	84.0345	8.05113	179.11	5.69031	73.3332
RNASE6	7.45516	27.5782	31.1504	161.002	31.8885	257.319	180.815	168.771	17.431	134.341	3.08587	213.656	2.88069	1.55083	3.24933	29.1039	4.883	4.60169	114.867	5.8231	250.735
HLA-DMA	56.7134	84.0351	125.404	63.936	162.997	301.972	90.383	81.2575	67.9401	283.106	130.496	85.5386	44.124	32.8986	12.908	21.2409	138.114	20.7604	165.931	13.4661	232.335
LY86	35.2054	21.8202	49.4895	115.086	71.3564	216.711	143.318	96.4533	16.8954	101.68	19.4427	127.383	1.89131	1.45782	1.521	4.08969	4.33569	3.34088	102.462	2.19155	57.1012
IGSF6	44.1526	12.4074	11.6845	62.3875	27.795	252.953	208.705	387.76	3.43213	304.429	3.58558	177.306	2.16289	5.00531	2.20164	6.03702	4.33569	3.68511	38.7372	1.15587	22.6413
FCER1G	51.0147	26.6099	36.1091	261.068	69.9689	416.927	599.451	646.866	15.1167	433.252	24.8543	193.311	34.379	15.2425	11.3094	9.4265	43.6988	117.588	49.601	15.3964	265.565
CD36	20.2573	36.5907	255.615	182.676	615.256	686.064	530.294	697.371	12.052	216.558	41.6325	147.21	270.158	13.074	5.44705	6.63923	0	20.2112	249.957	741.837	267.409
FTH1P3	77.5467	81.3435	126.979	80.1705	200.092	451.709	416.587	420.673	75.4618	368.348	130.156	66.9108	121.045	98.3612	99.4827	68.726	106.939	78.2032	201.411	225.841	147.95
CLEC4A	0.612905	1.50751	5.35115	2.45384	21.4196	137.063	61.382	105.017	0	84.4831	0	17.2249	0.298826	0	1.79697	0.459808	0	2.76046	68.6329	0	47.2945
MS4A6A	76.4293	36.0455	15.6301	337.236	47.7271	512.086	544.596	595.794	16.5833	335.628	101.521	455.305	8.01995	17.2157	8.8371	9.74314	8.02182	5.76485	29.3848	13.3387	46.6355
ITGAX	7.78604	14.8082	34.864	44.1137	43.1278	239.107	194.724	179.187	25.4712	243.373	33.258	39.3117	6.96221	16.4504	5.46065	4.89252	0	56.8912	133.975	5.74675	114.187
PAK1	41.0413	28.0455	52.6564	128.738	59.0317	245.862	133.532	177.63	35.1065	215.526	38.1314	170.393	36.6013	21.3325	12.1375	36.9284	45.9957	23.7839	79.8416	59.6464	96.7908
LGALS2	10.7353	4.18416	2.00321	24.5233	2.62826	174.624	126.656	88.3421	3.91027	109.943	1.70734	32.7736	0	0.604749	0.68237	0	2.79495	1.17454	11.4837	7.10209	9.28625
PLD4	8.66064	14.4298	32.8929	8.90535	25.8515	91.9424	6.23546	5.47762	4.1196	28.2453	6.23856	25.2524	4.52343	3.28486	0.681476	3.09345	21.136	1.51369	18.1886	2.1658	127.3
CRIP1	179.09	231.213	213.461	248.408	250.988	788.822	524.922	253.288	100.029	396.982	76.7833	125.512	66.0055	235.542	375.627	87.6176	152.165	351.783	447.519	25.9568	253.78
AHR	99.1497	74.3986	101.49	202.405	135.187	362.061	326.94	221.047	116.829	275.888	152.532	183.704	67.6926	59.0353	69.4097	12.3381	86.8784	46.3646	100.144	20.0672	103.571
HLA-DQB2	0	5.89668	8.46772	2.99861	12.8918	76.6894	7.74602	3.28085	0.87957	40.6947	9.85123	5.70404	0	7.78425	3.81162	1.19167	16.4435	5.41476	47.5426	1.29228	9.58265
RAB31	6.22394	23.3567	47.4225	81.371	79.6679	186.862	159.14	181.043	17.4908	123.588	13.9745	77.4667	2.5178	3.94934	2.83513	7.9419	28.5853	4.32063	62.0403	5.0779	71.0199
CTSH	10.0927	13.2083	14.0178	81.4973	17.5795	255.963	274.852	332.669	9.12583	271.34	11.0978	142.805	14.1916	15.3347	38.3363	37.2393	26.4127	13.9764	260.779	11.8509	53.5975
TIMP1	39.6658	49.8461	81.6102	92.2025	89.7356	206.758	145.362	89.158	25.4361	82.8249	50.9537	28.7549	31.7092	27.2308	40.0796	31.0542	25.6818	18.9171	36.1606	8.83787	23.6555
CFP	25.0429	27.2212	24.0225	61.4528	33.9075	167.491	162.664	126.917	11.4613	104.104	19.0466	26.5331	2.29391	1.88501	9.3793	0.26849	0	2.57895	25.7214	2.09262	8.15514
PALLD	5.30399	2.98888	12.1464	3.61682	25.5508	83.3086	34.9523	17.7845	4.87171	7.35076	17.9136	6.22907	0.344948	5.29847	1.85644	4.75538	32.3682	27.4806	66.2168	0.935847	28.4073
HLA-DPB2	3.14513	3.8136	7.38068	0.599541	12.3275	50.6743	3.02805	1.26574	3.64183	9.06706	6.90135	2.27847	0	2.94767	0.937661	0.164685	9.94471	4.16489	14.6283	1.26918	11.1304
DDIT4	11.2423	11.5626	79.1499	11.6322	145.72	222.318	74.9634	63.7586	62.5739	217.849	118.961	57.3363	23.0183	83.4683	56.8906	118.134	267.078	84.1777	164.557	26.5571	238.46
APOC2	5.76083	32.0585	37.1565	63.7441	29.1157	94.0432	15.7729	1.73382	17.2568	17.525	11.5689	23.9072	3.91984	3.15773	1.37347	0	5.72987	0	17.5668	5.03271	0
LSP1	4.65671	9.45447	48.4581	2.8287	74.7724	141.934	27.7306	61.0404	22.089	90.6535	23.725	17.3977	5.81709	58.3982	42.3942	42.3799	95.798	72.6867	96.8141	9.62964	126.018
IL18	23.3906	47.8181	67.436	37.1474	88.2438	133.558	55.4823	35.6668	59.2227	58.96	57.9293	31.3499	20.875	5.20307	2.35385	1.3492	16.3489	6.24962	43.7927	19.2211	60.8034
HLA-DOA	19.2708	14.3163	35.3426	2.83395	46.0443	98.7194	3.7775	6.82687	18.8934	76.776	33.8061	15.8047	12.4834	9.42723	6.25631	1.39441	28.9147	7.77429	121.697	2.11488	45.8978
TNNI2	2.4876	1.64804	8.91373	4.32576	15.6692	66.7067	24.466	24.6775	5.03746	24.578	0	4.04285	0	2.13751	0.636386	1.97632	0	1.71213	47.4107	0.95161	95.8947
KCTD12	6.28726	6.37204	11.8477	23.8141	17.9056	181.647	262.933	386.603	1.50715	271.305	9.78952	116.664	10.0658	7.1186	6.2085	6.27967	11.8247	3.41671	34.1714	10.9122	26.4075
P2RY14	0	2.12299	5.78679	0.582454	15.9432	62.4405	2.5016	0	13.7857	20.0722	16.7641	0.360958	8.40249	0.74525	3.10707	1.55775	45.2844	0.554505	31.3753	0.734688	60.8862
P2RY13	8.79803	10.5545	7.35466	25.1525	14.2765	120.755	118.325	130.184	7.39545	86.4515	6.36933	30.7408	3.3026	4.40985	0.981289	1.43453	0	1.95385	23.1139	1.63698	16.751
ITGB7	4.51548	2.47844	14.1416	10.0221	18.6892	110.824	22.3158	17.0418	5.86734	28.8007	2.97502	11.2354	7.21711	36.9764	60.2909	43.0265	8.50514	79.8099	75.5243	4.27483	15.8343
CXorf21	87.8334	71.198	55.5159	114.02	57.1682	145.778	71.9847	60.6926	36.1062	98.0641	41.1797	171.134	9.53832	6.81738	6.42598	16.8981	38.5728	5.19849	81.8177	2.30102	155.03
CD86	6.05533	5.39019	7.41898	36.6343	11.3042	118.15	141.988	138.016	2.87674	129.771	11.5556	48.2837	0.388039	0.81357	1.46686	16.6522	4.60575	0.364713	59.5309	1.06175	17.2905
TNFSF13	33.6265	30.4021	47.1541	79.1147	62.6496	129.202	109.995	85.8033	12.5284	60.6045	12.4703	89.4791	9.96341	2.95772	2.80202	7.03999	23.4207	0.834125	23.4717	5.17324	53.8966
CAPG	25.1813	31.9781	41.8995	132.054	41.0391	151.861	163.826	125.363	27.2562	109.882	16.644	114.925	5.83881	8.64901	12.4415	14.6615	73.3553	5.87392	79.9366	4.3404	83.7121
FGD2	0	3.39575	4.96893	15.4496	16.1375	105.219	114.139	86.1426	2.73582	88.1667	0	25.2921	0	1.8572	1.72647	14.732	0	4.73775	108.651	5.71546	29.5057
GSN	35.1975	92.4449	89.5497	71.9749	112.523	143.773	80.8665	33.0445	65.6353	69.7033	56.8095	29.5757	45.2246	11.5028	4.13366	4.20554	50.5424	16.6564	64.9567	2.89241	59.2623
DHRS9	2.76764	3.01614	4.1002	39.7255	6.39557	76.3648	31.8447	17.8832	1.80451	58.0662	6.42253	31.6327	2.31378	1.7549	0.644341	43.7487	0	3.11074	36.6429	3.55587	3.45118
MARCH1	16.1169	14.4648	20.5912	20.5719	35.3755	138.591	157.174	202.104	8.60978	153.13	12.6185	38.0026	8.64992	4.96736	6.27154	8.44696	23.1633	3.40682	173.069	7.84949	49.6012
FCGR2A	21.6395	10.5414	13.6283	50.0457	24.921	107.487	155.47	133.376	0.375845	65.8404	4.6208	26.1478	25.5999	4.04846	2.11305	2.98876	0	6.06382	26.594	16.1291	20.9365
BGLAP	2.08679	3.54318	20.4092	1.33794	21.3218	52.1734	1.71449	0.605232	0	1.38976	6.24614	2.64146	0.437287	1.68578	0.892674	0.607955	5.21322	0.91745	0	0.181391	15.0776
ACY3	4.01573	4.41866	25.2183	0.405159	45.8573	68.9129	1.05807	0	5.81438	1.91764	13.9629	1.26283	0	2.12972	0.863436	1.9913	27.8245	2.64153	83.859	0	49.1198
CD300A	2.14517	10.4666	29.9825	11.3432	57.0775	80.3138	35.4462	36.6541	25.5697	30.7425	42.4438	9.642	9.30465	28.1303	7.31202	2.62919	33.7001	68.4237	30.7191	2.58519	35.5568
DAB2	10.4349	17.4325	22.0276	4.42708	30.4534	60.6882	17.0082	27.2302	13.4171	17.5054	25.1664	0.409697	20.9463	0.728927	1.59404	5.64779	19.9148	13.6153	32.6254	2.07065	60.2492
NKX2-1	0	9.91409	10.4868	1.65536	17.1764	33.1862	2.61331	0	0	0	0	2.57613	0	0	0	0	0	0.823107	17.9976	0	5.22403
FCGR2B	4.19715	1.82532	3.59675	6.14018	8.2511	67.7129	20.6334	10.2874	3.15746	69.8995	1.43402	7.60134	0.918453	1.55158	0.46956	122.425	0	2.80511	73.9493	8.37727	10.5893
CCR6	0	0.229432	1.92552	0.699773	4.2761	64.9856	1.41914	0.379994	2.93618	7.69823	2.07223	0.408158	0	12.7633	32.5701	6.11156	0	8.52821	80.1241	3.10624	0
ALDH2	7.15589	16.7226	29.3878	12.5195	45.189	104.909	75.8221	112.365	21.8483	118.755	19.1077	65.8031	6.25281	0.82812	1.70195	38.9861	28.9781	1.4467	36.4296	6.44648	95.7232
ERCC1	9.93781	36.0471	50.1251	33.3352	44.0586	93.8599	33.3001	27.5792	33.8281	43.6616	45.2589	27.9052	45.5422	24.3451	17.595	18.8049	38.314	18.7394	65.46	17.6652	34.52
EPS8	3.98591	6.09292	9.79918	7.30988	20.561	61.7725	28.2759	25.4852	0.59042	62.1529	10.218	9.02711	7.80136	4.33579	4.08859	8.7954	54.9336	2.57747	26.4336	4.30406	50.8877
CD33	14.8945	32.9127	33.9882	45.6999	40.8981	83.7399	72.3936	66.4446	17.4503	44.6221	21.9131	34.2356	5.75077	1.30032	1.30149	0.928515	0	2.32063	4.70865	3.88607	15.1858
SPATS2L	5.02805	11.8213	16.3453	28.4098	23.2854	70.1547	29.0452	18.8608	12.471	68.239	18.1372	22.053	8.92556	21.9458	12.1629	27.5281	18.3083	15.4095	25.9755	3.55667	41.0248
CSF1R	8.54434	21.8805	20.5971	18.8049	22.5966	73.6861	55.0403	69.7547	9.46562	95.799	5.19733	34.2714	1.97767	2.16299	1.4245	1.09503	8.02182	1.71786	19.0712	6.85631	22.128
HLA-DQA2	2.86895	2.02144	7.89597	14.1252	6.83199	52.1125	14.8868	10.9216	11.9298	109.592	4.06304	29.9252	3.30725	15.0298	1.93927	1.01708	0	7.26415	35.4944	0.492676	46.2004
CD180	1.91931	11.4115	15.3767	16.6321	16.5827	49.2531	21.6359	17.8303	8.81989	29.8541	12.192	24.6373	5.42251	2.31028	0.47057	36.5277	13.0363	1.07314	64.1667	1.13258	46.7521
ENPP2	4.51809	3.46332	4.42699	2.59003	5.90324	24.9078	1.28791	2.6253	7.72328	4.70633	0	5.54672	1.02905	0	1.50527	0.638246	0	1.09124	3.14307	0	0
HDAC9	12.0418	11.3544	17.2097	29.5739	32.9167	87.9276	30.8984	42.6694	8.3756	97.5349	35.9906	59.7126	6.73106	15.7292	6.59884	102.515	49.9642	12.7386	98.4155	1.441	74.7703
ALOX5	12.3445	8.36046	23.8757	3.87111	53.2499	86.1151	67.5659	90.1635	2.78837	38.058	54.2716	8.73895	3.9994	7.04645	11.5467	68.6292	0	2.92827	76.8994	6.71572	0
CLEC10A	0	0.42858	0.222297	0.581091	0	42.7177	11.6591	10.5014	0	56.1031	0	1.1192	0.19964	1.75157	0.105832	0	0	0.391429	0	0.512579	0
CD1D	2.96858	4.94783	1.49031	29.5223	3.60395	65.7022	70.6665	75.536	1.26961	53.4422	0	35.6449	1.61804	0	0.406956	18.8816	0	1.28957	41.4444	2.7907	0
SFTA3	0	3.36778	4.65239	0.539437	12.1179	24.3173	0.650935	0	0	0	11.0295	0	0	0	0	0	0	1.50095	9.07505	0	15.6776
CSF2RA	11.3333	9.79546	17.7705	35.4081	22.5292	67.8073	78.2487	71.0992	18.1105	68.0003	18.2781	55.1801	1.65862	0.680053	0.91451	0.249818	0	1.05084	6.06535	1.26194	104.957
SCIMP	3.69619	2.22955	4.12156	13.4618	7.23852	81.4435	99.5082	138.899	0	110.522	3.56603	18.7089	1.56559	7.07483	3.90776	2.79908	4.7136	8.23114	86.2773	2.08776	4.37537
C1QA	0	0.764509	0.428971	0.454578	0	66.394	31.5627	11.5313	0	32.8401	0	0	4.93172	0.913347	1.49392	0	0	2.74012	2.56529	0	0
PDK4	0	0.184064	0.843747	6.63177	6.32738	60.1989	100.719	56.5076	0	41.1219	0	6.66967	0.425758	4.06578	0.245733	9.55909	0	1.14936	25.9442	2.35951	0
LILRB4	10.2732	3.00029	1.99737	33.2296	2.60157	47.6232	46.7455	46.8483	0	42.0797	0	37.8635	1.26348	1.71443	0.410691	2.24564	0	0	2.17041	0.699489	72.0291
AFF3	20.7073	23.7024	25.4727	12.1946	30.3218	62.0892	9.66286	8.15013	23.2289	52.0065	24.4338	30.266	10.2762	12.1908	7.63429	0.20747	29.3837	5.43525	124.926	1.88106	73.7443
ATG4C	21.1122	28.3532	36.2595	10.8039	58.0268	70.9419	21.9772	24.7559	11.7276	31.7794	17.2765	23.0576	23.0075	13.6565	10.0372	40.4481	47.4259	9.85605	64.2439	21.5396	37.9586
CD163	3.2444	0.985367	2.57439	7.96439	1.35026	48.5132	278.206	127.394	0	66.6247	0	11.426	3.1925	0.985164	0.518698	0	0	0.314574	1.73287	1.79949	5.38042
MAFB	0	1.36197	2.31209	16.3581	3.66583	59.7751	337.411	268.091	0	174.074	2.37012	8.32423	5.02123	7.53773	2.60319	4.64721	0	5.27308	17.4624	9.29045	8.74256
TLR4	21.3105	20.9791	11.8614	96.4533	7.41515	57.41	258.132	190.547	2.9628	91.2285	6.77219	57.871	0.294713	5.98101	1.30711	1.32025	8.66791	2.3575	17.8454	1.69108	0
VCAN	58.7029	33.3733	14.294	1500.22	29.2078	303.952	3965.95	5252.04	23.5138	794.572	60.6273	1280.47	18.4447	28.8197	15.6619	55.602	282.138	20.8291	40.4587	61.0371	10.8793
SERPINA1	0	5.99924	2.424	47.4934	2.24694	57.8533	227.859	267.697	1.60746	142.595	0	13.3325	0	0.685304	1.63246	0.671611	0	0.301506	3.07497	5.48055	16.751
S100A9	146.855	55.5516	41.9039	2857.25	35.2989	660.51	12598.9	20254.8	62.0105	1197.63	74.9631	5156.46	93.5508	45.3312	43.1578	176.193	75.1832	50.0792	106.485	355.779	73.8716
TNFAIP2	39.9469	24.6334	54.9565	149.875	61.2061	208.104	530.856	342.345	18.3269	283.121	39.5933	88.5063	23.3052	4.82036	3.62154	30.8209	27.5233	6.86862	34.3039	6.88253	5.70274
IFI30	8.16124	9.59217	17.1942	108.888	20.3847	373.269	666.202	741.222	9.3816	526.156	9.64996	108.794	7.21164	10.8076	6.17545	38.0151	0	10.1924	87.5674	14.0906	22.2332
FCN1	25.029	8.93013	8.71087	73.1748	6.31213	69.6254	829.851	1681.21	1.52709	293.379	9.07779	87.1961	11.8475	4.34953	7.79944	12.0251	4.60575	8.15349	16.895	27.4182	10.95
SAT1	293.362	138.708	116.2	977.425	183.969	455.902	1986.78	1486.87	218.585	1060.8	224.577	596.78	132.455	245.83	112.372	384.576	155.973	151.239	306.962	198.522	284.318
S100A8	115.586	39.0014	32.4222	2500.98	24.6658	344.798	7939.03	16444.8	39.456	589.091	38.4389	4392.55	93.1563	32.5048	31.3293	127.15	65.3998	37.0444	74.7386	236.702	45.7152
NCF2	21.9235	11.4393	17.107	140.033	26.9746	162.434	356.083	404.26	9.07575	158.603	4.23613	115.422	5.69579	6.34297	15.3323	6.49803	13.4675	8.71085	59.6921	19.9279	41.9369
CTSD	42.9248	83.5386	89.1558	286.633	121.792	151.032	499.94	211.13	41.1482	68.4916	49.2718	62.3612	22.8344	42.8563	39.0342	39.6006	72.4411	77.2252	39.8002	16.4355	27.3888
MNDA	285.53	170.821	34.1765	1000.4	26.4898	420.529	1511.75	2334.89	31.8277	669.534	24.4445	1178.16	18.2339	18.6916	8.00346	17.3102	0	12.7152	73.4342	18.2793	66.4787
CTSS	168.882	170.847	244.722	495.911	264.539	1284.73	3487	4835.91	156.222	2118.41	164.87	635.841	144.615	285.561	218.189	748.984	128.91	284.465	555.136	81.7451	541.274
MS4A7	32.5451	30.674	14.4284	187.694	19.9151	222.174	337.448	356.376	12.138	338.499	21.8525	83.0093	13.6251	14.0275	5.37609	4.43492	42.2579	7.5419	107.778	2.69139	37.4929
CYBB	43.8159	32.1355	46.0719	375.521	92.0358	386.374	871.178	1288.24	7.84297	564.067	10.0537	324.558	11.0559	21.6224	6.82846	85.1654	35.0132	16.2686	411.816	31.1559	280.723
PSAP	159.183	219.671	212.137	898.786	233.362	929.103	2416.19	2592.19	179.21	1444.98	218.009	702.208	202.489	191.597	149.326	882.983	142.036	243.924	293.125	224.442	349.297
DUSP1	123.196	116.123	72.4931	286.838	142.717	155.168	643.859	383.488	92.7555	219.708	264.915	157.003	90.271	111.88	88.8547	177.618	136.302	94.0001	155.291	81.2569	79.8466
CTSB	69.6148	56.5149	74.4896	218.779	100.911	310.542	514.59	400.774	30.1908	195.246	55.0742	157.276	44.0209	35.655	65.6062	58.4684	74.3607	33.4058	98.493	113.774	202.518
S100A10	84.7449	92.4829	41.7128	302.915	58.3092	292.953	695.264	467.391	35.436	441.619	63.0181	146.673	29.9948	167.362	169.155	32.5985	31.0661	193.681	102.761	16.8996	48.4304
FTL	1178.32	1046.81	1045.23	3793.67	1167.92	2174.48	6260.06	5180.82	950.552	2677.26	1040.45	2460.45	940.58	753.814	622.763	2233.08	634.312	814.489	989.146	1142.51	1111.69
CLEC12A	222.18	133.431	133.296	267.734	116.459	251.077	520.189	621.533	85.4972	362.162	93.9513	340.581	43.2999	12.9895	5.99996	5.48648	31.3913	13.0999	30.7273	16.346	122.135
NEAT1	397.906	495.957	476.347	1211.21	962.019	589.678	2399.55	1028.35	414.354	718.295	1206.33	285.686	446.048	448.668	399.008	1217.81	360.611	436.429	722.875	430.382	412.88
AIF1	376.428	275.567	580.962	1081.5	579.623	1022.11	1819.29	1896.19	422.192	1516.48	342.236	817.078	156.172	41.0184	52.6538	21.7777	254.655	33.4506	167.469	53.3396	266.658
ANXA2	87.2917	82.6056	58.9209	493.561	55.2563	291.254	574.292	602.995	62.3067	579.591	34.7341	578.3	33.0322	114.739	86.9377	108.711	98.5952	130.106	105.879	22.7904	159.797
MCL1	260.516	152.546	111.965	686.581	150.523	236.848	814.309	566.169	166.374	496.881	293.541	425.392	102.288	249.73	176.424	464.986	146.377	167.697	159.656	98.6486	198.855
FTH1	367.125	364.317	602.99	1094.35	890.971	1671.83	2752.49	2331.15	625.813	2356.04	899.791	635.787	693.179	715.973	451.158	495.788	639.464	511.548	916.442	1642.36	1011.34
S100A6	171.742	157.082	231.17	889.264	315.783	979.13	1714.77	1962.2	144.635	1044.45	157.946	854.994	452.583	615.488	594.307	214.851	78.7453	690.854	331.735	752.04	381.737
TKT	446.205	613.678	378	848.121	388.772	442.148	975.486	924.416	356.262	455.365	369.036	749.247	288.656	89.6874	121.375	103.189	346.604	82.5393	183.581	172.406	287.97
ITGB2	89.1942	77.7344	106.893	369.05	136.837	420.062	598.675	475.605	44.6417	312.468	44.2316	220.921	29.9638	196.668	135.246	16.8881	76.8571	414.222	173.379	21.4347	134.609
VSIR	30.8931	37.5799	105.126	154.614	133.318	241.544	434.715	260.858	27.6844	168.939	55.6353	103.647	29.9436	49.8523	69.228	71.3727	20.3314	81.2496	72.6315	25.0241	100.679
MPEG1	7.65798	7.29695	4.86946	53.2331	6.01787	139.871	288.622	431.239	0.679271	267.482	0	106.189	1.73758	5.41475	2.65996	3.94199	0	6.91514	74.3631	3.46513	203.614
TYMP	13.8375	23.6276	17.1472	81.2711	29.3828	121.544	260.072	248.727	8.59684	166.844	19.8421	57.8697	13.0626	17.7677	19.8676	24.8712	15.8006	23.1915	31.3884	8.12413	47.8223
CD14	1.36853	1.36507	1.70595	11.3002	1.08754	47.1382	246.75	391.23	2.60464	28.1543	2.01118	9.88956	2.7103	0	1.71237	2.51008	0	1.81165	6.41403	5.47621	0
CD302	183.067	195.056	154.689	369.409	152.816	275.834	464.46	446.245	144.239	335.458	79.8674	302.338	85.5293	23.9935	11.922	24.7268	77.5591	18.9165	47.6467	26.36	107.112
CLEC7A	10.0772	3.6825	4.31978	6.08077	7.54056	68.9743	206.911	256.273	5.70841	157.363	12.6929	10.9646	2.61604	3.21994	3.05176	2.83949	0	3.03785	25.6058	8.63407	0
NFKBIA	159.55	129.848	161.577	374.629	236.903	230.194	963.892	533.24	279.688	327.324	315.396	231.686	205.224	369.653	164.937	1068.41	133.723	319.374	454.177	113.155	106.498
ZFP36	48.6291	51.6055	59.6164	272.048	140.747	162.795	429.475	246.476	78.2482	212.311	126.972	148.757	70.8326	133.343	56.4139	229.872	134.709	77.4629	148.155	23.4895	158.716
FOS	387.917	281.808	200.324	565.615	475.689	558.541	953.561	938.1	279.168	611.498	720.922	718.163	239.228	182.123	203.972	329.105	397.708	125.557	238.513	138.098	241.612
FGR	3.98591	9.72409	6.43226	60.8339	17.0394	97.5508	206.656	199.585	2.1918	103.506	11.0753	51.1437	4.40109	24.7119	3.51786	3.63136	0	71.4749	73.4859	4.13465	9.61219
BCL2A1	4.54538	6.79555	25.1982	47.7879	29.6552	52.8693	253.158	169.331	24.7324	89.1459	12.0933	6.87841	13.7127	49.5191	32.1368	16.1602	38.61	27.8498	56.1205	4.38533	0
NAMPT	60.8809	41.2676	26.471	132.553	30.7138	60.8842	404.858	505.365	81.2748	301.701	33.7061	132.642	53.4264	74.5292	30.2654	88.7611	13.0331	37.3097	32.7739	45.3658	83.1368
DUSP6	165.759	211.162	235.706	253.293	350.283	404.863	583.855	372.6	88.3848	259.204	216.38	109.464	41.2501	29.1889	18.4136	44.5186	115.268	31.4156	138.352	12.8809	136.229
ASAH1	98.6459	79.3433	66.1387	177.315	70.6004	104.296	334.971	331.579	78.6514	194.747	55.2724	140.064	69.5279	39.6253	30.161	125.888	6.29674	37.0073	77.2771	41.5646	33.5314
BCL6	3.19707	3.96707	3.55085	67.3007	7.95372	20.0218	169.849	103.352	5.12612	64.6679	13.8062	17.0331	6.85166	15.1866	5.69622	9.75073	31.3225	11.409	13.7418	6.22787	20.3477
CEBPD	62.8887	48.368	10.2638	122.667	14.8547	60.143	232.819	259.518	10.7192	156.405	11.2172	145.683	4.81549	6.21552	2.50128	2.41924	48.1784	20.8659	2.4426	10.8083	0
IFNGR1	67.7956	50.1268	58.5748	143.522	60.9214	149.281	356.017	334.32	35.3737	200.409	49.836	133.84	54.0272	123.154	33.6619	72.6266	88.5566	76.3952	144.636	19.5884	72.6451
C1orf162	42.033	19.3173	18.3509	144.532	21.156	110.611	261.491	213.037	17.1503	177.396	5.41658	87.7539	10.6598	26.0241	57.6229	4.52889	15.9737	44.3349	45.476	5.37501	14.9866
CR1	7.46355	2.55142	2.79962	48.5751	3.84992	14.1589	150.074	101.357	7.11989	8.08922	1.83592	6.37233	10.1931	5.00298	8.31582	1.53699	7.18887	2.50667	24.3163	21.4804	15.7379
PTAFR	18.648	14.4634	16.4571	111.587	15.0866	77.2646	176.101	136.704	0	43.6071	0	70.3999	6.80963	2.61519	3.35425	6.62004	0	4.32244	14.9634	4.85342	0
S100A11	27.3476	15.0442	25.2163	62.9145	31.9917	147.857	286.519	314.969	18.3617	219.191	7.13719	88.6286	9.46779	30.7382	78.2152	18.7653	37.781	61.5422	54.9793	2.73089	26.0287
C5AR1	6.75476	0.717758	1.19471	2.93544	0.997701	25.3767	154.281	205.056	0	67.1338	4.38219	2.05356	3.02109	3.70896	1.90079	2.15609	0	2.54739	5.19481	4.60034	0
NPC2	67.1455	89.8471	91.0371	190.267	103.019	242.505	343.522	262.661	97.4617	175.385	82.8425	161.776	48.4302	27.6825	41.244	94.1043	120.603	40.7194	63.905	33.547	173.549
AOAH	13.1379	17.595	9.68751	93.2708	8.1	96.4295	190.938	127.182	10.9229	64.3772	6.76482	74.0001	20.7526	58.5201	8.7387	6.46395	6.54005	110.414	8.04081	2.00111	0
MEGF9	45.994	27.4203	26.6077	115.968	36.1047	76.0465	266.844	402.014	25.9225	108.654	37.4436	103.555	21.176	33.7078	37.074	22.3532	76.0637	63.3176	44.107	23.2055	32.3251
IL17RA	44.7098	26.0256	23.7055	166.875	34.6144	81.0161	250.843	249.514	18.628	123.868	25.9421	166.175	14.8264	32.5265	62.2515	16.4708	73.1634	35.7601	34.1351	11.5202	29.4661
IRAK3	190.848	161.949	138.445	275.133	141.605	111.411	345.554	353.545	122.944	210.651	214.863	239.76	116.881	13.8222	7.75604	6.22594	83.2285	8.73729	55.5948	28.4897	99.8586
GPCPD1	65.5114	68.6393	68.7576	231.818	101.247	190.687	370.318	289.33	77.3112	171.181	107.736	145.866	71.0238	130.823	78.973	87.9081	45.8169	100.709	150.361	93.9772	98.4
HCK	4.45234	9.82208	33.6287	57.7229	41.1119	111.428	179.286	216.739	16.2161	151.903	22.3819	51.3546	0.991762	2.19015	2.91382	1.05439	0	2.3496	66.7992	2.3961	16.3152
ZFAND5	198.814	124.954	108.511	450.553	149.189	154.496	454.312	389.594	113.141	280.323	194.571	262.735	139.307	120.488	87.5319	156.809	154.205	132.301	118.893	102.783	70.9189
FBXL5	71.3049	68.3638	74.7737	225.505	80.2167	108.887	356.364	373.54	40.8069	180.895	61.3082	154.306	74.3032	119.9	76.2151	80.1543	101.356	113.186	50.6362	51.1006	60.3351
FCGRT	14.9672	42.6081	6.51821	75.4224	12.9903	111.002	164.582	123.055	10.8218	103.546	21.2802	67.6701	14.7855	5.63926	12.5191	27.2566	21.9575	9.15433	11.036	35.1704	17.8817
MS4A10	17.6734	6.54334	1.45249	32.5757	3.05613	17.3004	122.812	99.4997	0.59042	28.45	4.72635	113.533	2.45178	2.89425	2.13253	0	0	1.56424	0.939147	2.06176	0
S100A12	0	1.70271	0.492761	11.2015	0.225266	7.54868	200.312	1312.01	0	24.7173	0	58.2797	1.85722	0.70434	1.90169	10.8999	0	2.72028	9.89641	15.2863	0
PLBD1	3.61596	1.54346	1.85957	16.5648	0.749322	15.5767	131.063	552.355	1.60746	79.3705	0	47.1085	1.82537	2.31347	2.90126	2.21802	22.6737	0.747323	2.03108	8.4645	0
FPR1	0.527048	0.526459	0.703448	2.06784	0.673489	7.58798	95.456	224.344	0	36.2976	1.95362	8.51305	1.65842	0	0.384369	2.83719	2.79495	0.309882	0	2.47009	0
LRRK2	0	0.859057	0.534636	5.01218	1.33271	14.7269	80.933	244.797	0	79.3971	0	40.1848	1.33921	3.80114	1.28306	55.3386	18.4595	1.4016	62.1447	0.9868	5.38042
THBS1	7.57825	1.89023	12.7674	6.72628	10.7586	12.1297	331.944	648.557	7.56179	68.8089	7.44465	42.8597	115.171	6.92904	4.18581	8.33992	21.8465	9.93557	36.2695	28.5132	0
RGS2	83.939	24.8463	27.5115	40.066	44.0081	112.215	285.011	506.233	61.8089	297.98	51.8574	66.5831	36.8924	100.057	31.5312	187.899	28.2246	66.2109	102.728	26.2121	672.175
LILRB2	0	2.2262	4.51045	19.8713	7.21661	57.4447	151.286	243.943	4.43919	138.665	1.70393	26.8423	0.868494	10.2435	2.06125	0.865239	0	1.7682	32.4235	4.15296	21.8968
COTL1	83.6212	84.6649	59.9918	131.177	53.9179	388.364	379.333	573.246	66.6137	720.259	46.7777	192.015	61.0156	158.379	174.81	25.5024	58.9622	64.3704	239.287	18.9643	84.3507
LILRB3	4.48137	3.20023	7.41875	17.7351	11.2294	41.095	135.507	202.801	3.79463	81.2037	10.4833	14.4641	0.475845	6.84464	6.44391	3.021	14.3034	5.18961	22.3416	5.05637	11.6957
CYP1B1	0	0	0.588869	0.360898	0.627521	3.13219	45.5504	169.775	0	6.12677	0	3.94748	0.75293	11.7757	0.707279	3.57411	93.3791	0.479754	0	2.50127	0
[truncated: 847 more rows]

## Sheet: Table S5
Table S5. The reference matrix GES150
[truncated: 1,908 more rows]

## Sheet: Table S6
Table S6. CIBERSORT output with GES25 as the reference matrix
[truncated: 688 more rows]

## Sheet: Table S7
Table S7. CIBERSORT output with GES50 as the reference matrix
[truncated: 688 more rows]

[truncated: 4 more sheets: Table S8, Table S9, Table S10, Table S11]
